# Supplementary material for: Analysis of Human Milk Microbiota in Northern Greece by Comparative 16S rRNA Sequencing vs. Local Dairy Animals
Source: Nutrients. 2024 Jul 9;16(14):2175. doi: 10.3390/nu16142175 (PMC11280067; doi:10.3390/nu16142175)
Supplement: Supplementary file 1 [file nutrients-16-02175-s001.zip › Supplementary Tables.xlsx]

## Sheet: Table_S1
Table S1. Demographic and anthropometric characteristics of breastfeeding mothers
Individual ID	Mode of delivery	Gestation (Weeks)	Term	BMI	Age (Years)	Ethnicity
H1	C-Section	268	Full Term	29.4	37	Greek
H2	C-Section	268	Full Term	21	32	Greek
H3	C-section	273	Full Term	23.5	33	Greek
H4	C-section	273	Full Term	23.3	24	Greek
H5	C-section	266	Full Term	21.7	35	Greek
Mean ± SE	-	269.6 ± 1.44	-	23.78 ± 1.48	32.2 ± 2.22	-

## Sheet: Table_S2
Table S2. Relative abundance of ASVs in milk samples at the genus level. Human-A; Colostrum milk, Human-B; Mature milk.
index	Bovine	Goat	Human-A	Human-B
d__Bacteria;p__Firmicutes;c__Bacilli;o__Lactobacillales;f__Streptococcaceae;g__Streptococcus	0.304073	0.00537818	0.194773	0.200478
d__Bacteria;p__Proteobacteria;c__Alphaproteobacteria;o__Sphingomonadales;f__Sphingomonadaceae;g__Sphingobium	0.000949822	0.00157294	0.168377	0.0940679
d__Bacteria;p__Proteobacteria;c__Gammaproteobacteria;o__Pseudomonadales;f__Moraxellaceae;g__Acinetobacter	0.411789	0.00645064	0.151461	0.245798
d__Bacteria;p__Firmicutes;c__Bacilli;o__Staphylococcales;f__Gemellaceae;g__Gemella	0.000900974	0.00120751	0.130662	0.143055
d__Bacteria;p__Firmicutes;c__Bacilli;o__Staphylococcales;f__Staphylococcaceae;g__Staphylococcus	0.00242069	0.202385	0.107119	0.12451
d__Bacteria;p__Proteobacteria;c__Gammaproteobacteria;o__Xanthomonadales;f__Xanthomonadaceae;g__Stenotrophomonas	0.000249668	0.000452816	0.0578816	0.0143996
d__Bacteria;p__Proteobacteria;c__Gammaproteobacteria;o__Burkholderiales;f__Comamonadaceae;g__Delftia	0.000412494	0.000397207	0.0431601	0.0440759
d__Bacteria;p__Actinobacteriota;c__Actinobacteria;o__Micrococcales;f__Micrococcaceae;g__Rothia	0.00219816	0.000977129	0.0198791	0.0226918
Unassigned;__;__;__;__;__	0.0118104	0.0245156	0.0185792	0.00910541
d__Bacteria;p__Firmicutes;c__Clostridia;o__Peptostreptococcales-Tissierellales;f__Peptostreptococcales-Tissierellales;g__Finegoldia	2.17102e-05	0.000285989	0.0156669	9.56785e-05
d__Bacteria;p__Bacteroidota;c__Bacteroidia;o__Bacteroidales;f__Prevotellaceae;g__Prevotella	0.00117235	0.0027725	0.0116405	0.00100462
d__Bacteria;p__Firmicutes;c__Clostridia;o__Peptostreptococcales-Tissierellales;f__Peptostreptococcales-Tissierellales;g__Anaerococcus	4.34204e-05	0.000937408	0.0114801	0.00100462
d__Bacteria;p__Proteobacteria;c__Gammaproteobacteria;o__Pasteurellales;f__Pasteurellaceae;g__Haemophilus	0	0.000675252	0.0091503	0.000207303
d__Bacteria;p__Actinobacteriota;c__Actinobacteria;o__Corynebacteriales;f__Corynebacteriaceae;g__Corynebacterium	0.00696355	0.130657	0.00844124	0.0483974
d__Bacteria;p__Proteobacteria;c__Gammaproteobacteria;o__Burkholderiales;f__Comamonadaceae;g__Polaromonas	0.00444517	0.0196856	0.00836527	0.00843566
d__Bacteria;p__Firmicutes;c__Negativicutes;o__Veillonellales-Selenomonadales;f__Veillonellaceae;g__Veillonella	0	2.38324e-05	0.00647443	0
d__Bacteria;p__Deinococcota;c__Deinococci;o__Thermales;f__Thermaceae;g__Thermus	0.000130261	0	0.00499721	0.000797321
d__Bacteria;p__Bacteroidota;c__Bacteroidia;o__Flavobacteriales;f__Weeksellaceae;g__Bergeyella	0	7.94414e-06	0.00458359	0.00331686
d__Bacteria;p__Firmicutes;c__Bacilli;o__Lactobacillales;f__Carnobacteriaceae;g__Granulicatella	0	0.00023038	0.00262523	0.000350821
d__Bacteria;p__Proteobacteria;c__Gammaproteobacteria;o__Burkholderiales;f__Hydrogenophilaceae;g__Hydrogenophilus	0	0	0.00214408	0
d__Bacteria;p__Proteobacteria;c__Gammaproteobacteria;o__Burkholderiales;f__Comamonadaceae;g__Tepidimonas	3.79929e-05	0	0.00180643	0
d__Bacteria;p__Proteobacteria;c__Gammaproteobacteria;o__Pseudomonadales;f__Pseudomonadaceae;g__Pseudomonas	0.0776195	0.0291073	0.00150254	0.00100462
d__Bacteria;p__Firmicutes;c__Bacilli;o__Lactobacillales;f__Enterococcaceae;g__Enterococcus	0.00204619	0.000571978	0.00116489	0.0151969
d__Bacteria;p__Firmicutes;c__Clostridia;o__Peptostreptococcales-Tissierellales;f__Peptostreptococcales-Tissierellales;g__Peptoniphilus	0	0.000166827	0.000962301	0
d__Bacteria;p__Proteobacteria;c__Gammaproteobacteria;o__Pseudomonadales;f__Moraxellaceae;g__Psychrobacter	0.00785367	0.0787582	0.000911654	0.000861107
d__Bacteria;p__Proteobacteria;c__Alphaproteobacteria;o__Rhizobiales;f__Rhizobiaceae;g__Allorhizobium-Neorhizobium-Pararhizobium-Rhizobium	0.0005319	0.00147761	0.000759712	0.000398661
d__Bacteria;p__Firmicutes;c__Bacilli;o__Bacillales;f__Bacillaceae;g__Bacillus	0.000303943	0.00189865	0.000742829	0.000829214
d__Bacteria;p__Firmicutes;c__Bacilli;o__Lactobacillales;f__Lactobacillaceae;g__Lactobacillus	9.7696e-05	0.00290755	0.000734388	0.00381119
d__Bacteria;p__Proteobacteria;c__Alphaproteobacteria;o__Sphingomonadales;f__Sphingomonadaceae;g__Blastomonas	0	0	0.000717505	0.00135545
d__Bacteria;p__Actinobacteriota;c__Actinobacteria;o__Micrococcales;f__Microbacteriaceae;g__Microbacterium	0.000819561	0.00861939	0.00068374	0.00062191
d__Bacteria;p__Proteobacteria;c__Alphaproteobacteria;o__Sphingomonadales;f__Sphingomonadaceae;g__Novosphingobium	0	6.35531e-05	0.000607769	0
d__Bacteria;p__Actinobacteriota;c__Actinobacteria;o__Streptomycetales;f__Streptomycetaceae;g__Streptomyces	0.00028766	0.00092152	0.000472709	0.000334875
d__Bacteria;p__Fusobacteriota;c__Fusobacteriia;o__Fusobacteriales;f__Fusobacteriaceae;g__Fusobacterium	0.0006893	0.000341598	0.000438945	0
d__Bacteria;p__Firmicutes;c__Bacilli;o__Staphylococcales;f__Staphylococcaceae;g__Jeotgalicoccus	0.000575321	0.0230062	0.000438945	0.000334875
d__Bacteria;p__Actinobacteriota;c__Actinobacteria;o__Micrococcales;f__Micrococcaceae;g__Micrococcus	3.79929e-05	0.0016206	0.000430503	0.00105246
d__Bacteria;p__Actinobacteriota;c__Actinobacteria;o__Micrococcales;f__Micrococcaceae;__	0.00160656	0.00113601	0.000422062	0.000334875
d__Bacteria;p__Actinobacteriota;c__Actinobacteria;o__Micrococcales;f__Micrococcaceae;g__Kocuria	0.000379929	0.00900865	0.000396738	0.000302982
d__Bacteria;p__Actinobacteriota;c__Actinobacteria;o__Actinomycetales;f__Actinomycetaceae;g__Actinomyces	0	0	0.000396738	0
d__Bacteria;p__Firmicutes;c__Bacilli;o__Lactobacillales;f__Carnobacteriaceae;g__Atopostipes	0.00362018	0.0257708	0.000388297	0.000287036
d__Bacteria;p__Proteobacteria;c__Alphaproteobacteria;o__Sphingomonadales;f__Sphingomonadaceae;g__Sphingomonas	0.000434204	0.002844	0.000379856	0.000765428
d__Bacteria;p__Bacteroidota;c__Bacteroidia;o__Bacteroidales;f__Prevotellaceae;g__Alloprevotella	0.00108551	0.000103274	0.000362973	0
d__Bacteria;p__Proteobacteria;c__Gammaproteobacteria;o__Burkholderiales;f__Neisseriaceae;g__Neisseria	0	0.000127106	0.00033765	0.0011322
d__Bacteria;p__Firmicutes;c__Bacilli;o__Lactobacillales;f__Carnobacteriaceae;g__Carnobacterium	0.0260957	0.000373374	0.000312326	0.000334875
d__Bacteria;p__Deinococcota;c__Deinococci;o__Thermales;f__Thermaceae;g__Meiothermus	0	0	0.000303885	0.000127571
d__Bacteria;p__Proteobacteria;c__Gammaproteobacteria;o__Pasteurellales;f__Pasteurellaceae;g__Actinobacillus	0	0	0.000287002	0
d__Bacteria;p__Proteobacteria;c__Alphaproteobacteria;o__Rhodobacterales;f__Rhodobacteraceae;g__Paracoccus	0.000179109	0.00320149	0.000278561	0.000813267
d__Bacteria;p__Firmicutes;c__Bacilli;o__Lactobacillales;f__Aerococcaceae;g__Facklamia	0.000814133	0.0141247	0.00027012	0.000143518
d__Bacteria;p__Bacteroidota;c__Bacteroidia;o__Flavobacteriales;f__Flavobacteriaceae;g__Ulvibacter	0.00104752	0.0400861	0.000236355	0.000207303
d__Archaea;p__Crenarchaeota;c__Nitrososphaeria;o__Nitrososphaerales;f__Nitrososphaeraceae;g__Candidatus_Nitrososphaera	0.000141116	0.000238324	0.000236355	0.000207303
d__Bacteria;p__Campilobacterota;c__Campylobacteria;o__Campylobacterales;f__Campylobacteraceae;g__Campylobacter	0.000396212	4.76648e-05	0.000227913	0
d__Archaea;p__Euryarchaeota;c__Methanobacteria;o__Methanobacteriales;f__Methanobacteriaceae;g__Methanobrevibacter	0.00627968	0.0293615	0.000219472	0.000175411
d__Bacteria;p__Bacteroidota;c__Bacteroidia;o__Cytophagales;f__Cytophagaceae;g__Rhodocytophaga	0	0	0.000219472	0
d__Bacteria;p__Bacteroidota;c__Bacteroidia;o__Bacteroidales;f__Porphyromonadaceae;g__Porphyromonas	0.000341936	0.000190659	0.00020259	9.56785e-05
d__Bacteria;p__Bacteroidota;c__Bacteroidia;o__Chitinophagales;f__Chitinophagaceae;g__Chitinophaga	0.000157399	0.000341598	0.00020259	0.000207303
d__Bacteria;p__Bacteroidota;c__Bacteroidia;o__Bacteroidales;f__Bacteroidaceae;g__Bacteroides	0.0106217	0.0126073	0.000194149	0.000111625
d__Bacteria;p__Proteobacteria;c__Alphaproteobacteria;o__Caulobacterales;f__Caulobacteraceae;g__Brevundimonas	9.22684e-05	0.000953296	0.000185707	0.000430553
d__Bacteria;p__Firmicutes;c__Clostridia;o__Peptostreptococcales-Tissierellales;f__Peptostreptococcaceae;g__Romboutsia	0.00646422	0.00697495	0.000177266	6.37857e-05
d__Bacteria;p__Firmicutes;c__Clostridia;o__Clostridiales;f__Caloramatoraceae;__	0	0	0.000168825	0
d__Bacteria;p__Proteobacteria;c__Gammaproteobacteria;o__Oceanospirillales;f__Halomonadaceae;g__Halomonas	0.00446688	0.00258184	0.000160384	0
d__Bacteria;p__Firmicutes;c__Clostridia;o__Clostridiales;f__Clostridiaceae;g__Clostridium_sensu_stricto_10	0	0	0.000160384	0
d__Bacteria;p__Firmicutes;c__Bacilli;o__Erysipelotrichales;f__Erysipelotrichaceae;g__Turicibacter	0.00416294	0.00689551	0.000151942	0.000271089
d__Bacteria;p__Firmicutes;c__Clostridia;o__Oscillospirales;f__Oscillospiraceae;g__UCG-005	0.00385356	0.0124405	0.00013506	1.59464e-05
d__Bacteria;p__Proteobacteria;c__Gammaproteobacteria;o__Pseudomonadales;f__Moraxellaceae;g__Enhydrobacter	6.51307e-05	0.00108835	0.00013506	0.00228034
d__Bacteria;p__Proteobacteria;c__Gammaproteobacteria;o__Burkholderiales;f__Oxalobacteraceae;g__Massilia	3.25653e-05	0.000857967	0.000126619	0.000382714
d__Archaea;p__Crenarchaeota;c__Nitrososphaeria;o__Nitrososphaerales;f__Nitrososphaeraceae;g__Nitrososphaeraceae	4.34204e-05	0.000190659	0.000118177	0
d__Bacteria;p__Proteobacteria;c__Alphaproteobacteria;o__Acetobacterales;f__Acetobacteraceae;g__Rhodovarius	0	0	0.000118177	0
d__Bacteria;p__Actinobacteriota;c__Actinobacteria;o__Corynebacteriales;f__Dietziaceae;g__Dietzia	0.00206247	0.0063712	0.000109736	7.97321e-05
d__Bacteria;p__Firmicutes;c__Bacilli;o__Lactobacillales;f__Aerococcaceae;__	0.000575321	0.00610904	0.000109736	1.59464e-05
d__Bacteria;p__Firmicutes;c__Bacilli;o__Lactobacillales;f__Streptococcaceae;g__Lactococcus	0.000803278	0.000127106	0.000101295	4.78393e-05
d__Bacteria;p__Actinobacteriota;c__Actinobacteria;o__Micrococcales;f__Dermabacteraceae;g__Brachybacterium	0.000108551	0.00454405	0.000101295	0
d__Bacteria;p__Proteobacteria;c__Alphaproteobacteria;o__Azospirillales;f__Azospirillaceae;g__Skermanella	7.05582e-05	0.000309821	0.000101295	0.000127571
d__Bacteria;p__Proteobacteria;c__Alphaproteobacteria;o__Sphingomonadales;f__Sphingomonadaceae;g__Porphyrobacter	0	0	0.000101295	0
d__Bacteria;p__Firmicutes;c__Bacilli;o__Lactobacillales;f__Aerococcaceae;g__Aerococcus	0.000363646	0.000452816	9.28536e-05	0
d__Bacteria;p__Proteobacteria;c__Gammaproteobacteria;o__Cellvibrionales;f__Cellvibrionaceae;g__Cellvibrio	1.62827e-05	0.000532257	9.28536e-05	6.37857e-05
d__Bacteria;p__Proteobacteria;c__Alphaproteobacteria;o__Rhizobiales;f__Rhizobiaceae;g__Ensifer	0	0	9.28536e-05	0
d__Bacteria;p__Actinobacteriota;c__Actinobacteria;o__Propionibacteriales;f__Propionibacteriaceae;g__Cutibacterium	0	7.94414e-06	7.59712e-05	3.18928e-05
d__Bacteria;p__Bacteroidota;c__Bacteroidia;o__Bacteroidales;f__Bacteroidales_RF16_group;g__Bacteroidales_RF16_group	0.000765285	0.00886566	6.75299e-05	1.59464e-05
d__Bacteria;p__Acidobacteriota;c__Blastocatellia;o__Pyrinomonadales;f__Pyrinomonadaceae;g__Pyrinomonas	0	0	6.75299e-05	0
d__Bacteria;p__Bacteroidota;c__Bacteroidia;o__Bacteroidales;f__Dysgonomonadaceae;g__Proteiniphilum	0.00176396	0.01109	5.90887e-05	0.000111625
d__Bacteria;p__Firmicutes;c__Bacilli;o__Paenibacillales;f__Paenibacillaceae;g__Paenibacillus	4.8848e-05	6.35531e-05	5.90887e-05	0
d__Bacteria;p__Proteobacteria;c__Gammaproteobacteria;o__Burkholderiales;f__Neisseriaceae;g__uncultured	1.62827e-05	0.000174771	5.90887e-05	0.000239196
d__Bacteria;p__Proteobacteria;c__Gammaproteobacteria;o__Xanthomonadales;f__Xanthomonadaceae;g__Vulcaniibacterium	0	0	5.90887e-05	0
d__Bacteria;p__Firmicutes;c__Clostridia;o__Lachnospirales;f__Lachnospiraceae;g__Lachnospiraceae_AC2044_group	0.000108551	0.00181921	5.06474e-05	0
d__Bacteria;p__Proteobacteria;c__Alphaproteobacteria;o__Rhizobiales;f__Devosiaceae;g__Devosia	4.34204e-05	0.00100891	5.06474e-05	0
d__Bacteria;p__Proteobacteria;c__Gammaproteobacteria;o__Steroidobacterales;f__Steroidobacteraceae;g__Steroidobacter	4.34204e-05	7.94414e-05	5.06474e-05	0
d__Bacteria;p__Actinobacteriota;c__Actinobacteria;o__Pseudonocardiales;f__Pseudonocardiaceae;g__Lechevalieria	0	0	5.06474e-05	0
d__Bacteria;p__Firmicutes;c__Clostridia;o__Clostridiales;f__Clostridiaceae;g__Sarcina	0	0	5.06474e-05	0
d__Bacteria;p__Proteobacteria;c__Alphaproteobacteria;o__Sphingomonadales;f__Sphingomonadaceae;g__Altererythrobacter	0	0	5.06474e-05	0.000111625
d__Bacteria;p__Firmicutes;c__Bacilli;o__Lactobacillales;f__Carnobacteriaceae;g__uncultured	0.00112893	0.00382907	4.22062e-05	1.59464e-05
d__Bacteria;p__Firmicutes;c__Bacilli;o__Acholeplasmatales;f__Acholeplasmataceae;g__Acholeplasma	0.000157399	0.00461554	4.22062e-05	0
d__Bacteria;p__Actinobacteriota;c__Actinobacteria;o__Micrococcales;f__Dermabacteraceae;g__Dermabacter	0	0	4.22062e-05	0
d__Bacteria;p__Proteobacteria;c__Alphaproteobacteria;o__Rhizobiales;f__Rhizobiales_Incertae_Sedis;g__Phreatobacter	0	0	4.22062e-05	0.000111625
d__Bacteria;p__Firmicutes;c__Clostridia;o__Clostridiales;f__Clostridiaceae;g__Clostridium_sensu_stricto_1	0.00422264	0.00591838	3.3765e-05	6.37857e-05
d__Bacteria;p__Proteobacteria;c__Gammaproteobacteria;__;__;__	0.000157399	0.00502864	3.3765e-05	3.18928e-05
d__Bacteria;p__Actinobacteriota;c__Actinobacteria;o__Micrococcales;f__Intrasporangiaceae;g__Ornithinimicrobium	2.17102e-05	0.000722916	3.3765e-05	0
d__Bacteria;p__Firmicutes;c__Bacilli;o__Bacillales;__;__	0	0.00132667	3.3765e-05	0
d__Bacteria;p__Proteobacteria;c__Alphaproteobacteria;o__Rhodobacterales;f__Rhodobacteraceae;__	0	0.00154911	3.3765e-05	0
d__Bacteria;p__Proteobacteria;c__Gammaproteobacteria;o__Gammaproteobacteria_Incertae_Sedis;f__Unknown_Family;g__Acidibacter	0	0	3.3765e-05	0
d__Bacteria;p__Firmicutes;c__Clostridia;o__Christensenellales;f__Christensenellaceae;g__Christensenellaceae_R-7_group	0.000651307	0.00690345	2.53237e-05	0
d__Bacteria;p__Actinobacteriota;c__Actinobacteria;o__Actinomycetales;f__Actinomycetaceae;g__Flaviflexus	0.000130261	0.00236735	2.53237e-05	0
d__Bacteria;p__Firmicutes;c__Clostridia;o__Clostridiales;f__Clostridiaceae;g__Proteiniclasticum	1.62827e-05	0.00247063	2.53237e-05	0
d__Bacteria;p__Proteobacteria;c__Gammaproteobacteria;o__CCD24;f__CCD24;g__CCD24	1.62827e-05	0	2.53237e-05	0
d__Bacteria;p__Firmicutes;c__Bacilli;o__Bacillales;f__Bacillaceae;g__Oceanobacillus	1.08551e-05	0.00154116	2.53237e-05	0
d__Bacteria;p__Proteobacteria;c__Alphaproteobacteria;o__Rhizobiales;f__Beijerinckiaceae;g__Microvirga	1.08551e-05	0	2.53237e-05	0
d__Bacteria;p__Firmicutes;c__Clostridia;o__Peptostreptococcales-Tissierellales;f__Peptostreptococcales-Tissierellales;g__Fenollaria	0	0	2.53237e-05	0
d__Bacteria;p__Planctomycetota;c__Planctomycetes;o__Pirellulales;f__Pirellulaceae;g__Pirellula	0	0	2.53237e-05	4.78393e-05
d__Bacteria;p__Proteobacteria;c__Gammaproteobacteria;o__Burkholderiales;f__Hydrogenophilaceae;g__uncultured	0	0	2.53237e-05	0
d__Bacteria;p__Verrucomicrobiota;c__Verrucomicrobiae;o__Verrucomicrobiales;f__Rubritaleaceae;g__Luteolibacter	0	8.73855e-05	2.53237e-05	0
d__Bacteria;p__Bacteroidota;c__Bacteroidia;o__Sphingobacteriales;f__Sphingobacteriaceae;g__Sphingobacterium	0.00940595	0.0016206	1.68825e-05	0.000111625
d__Bacteria;p__Actinobacteriota;c__Actinobacteria;o__Bifidobacteriales;f__Bifidobacteriaceae;g__Bifidobacterium	0.00383728	0.00148555	1.68825e-05	3.18928e-05
d__Bacteria;p__Firmicutes;c__Bacilli;o__Bacillales;f__Planococcaceae;g__Kurthia	0.00351163	7.94414e-05	1.68825e-05	4.78393e-05
d__Bacteria;p__Proteobacteria;c__Gammaproteobacteria;o__Aeromonadales;f__Succinivibrionaceae;g__Ruminobacter	0.0031914	0.00046076	1.68825e-05	0
d__Bacteria;p__Firmicutes;c__Clostridia;o__Peptostreptococcales-Tissierellales;f__Peptostreptococcales-Tissierellales;g__Tissierella	0.00171511	0.00252624	1.68825e-05	0
d__Bacteria;p__Firmicutes;c__Clostridia;o__Lachnospirales;f__Lachnospiraceae;g__Roseburia	0.000857554	0.00225613	1.68825e-05	0
d__Bacteria;p__Firmicutes;c__Clostridia;o__Oscillospirales;f__UCG-010;g__UCG-010	0.000770713	0.00535435	1.68825e-05	0
d__Bacteria;p__Proteobacteria;c__Gammaproteobacteria;o__Xanthomonadales;f__Xanthomonadaceae;g__uncultured	0.000271378	0.000659363	1.68825e-05	0.000127571
d__Bacteria;p__Firmicutes;c__Clostridia;o__Peptostreptococcales-Tissierellales;f__Peptostreptococcales-Tissierellales;g__W5053	2.17102e-05	0.002844	1.68825e-05	0
d__Bacteria;p__Bacteroidota;c__Bacteroidia;o__Flavobacteriales;f__Flavobacteriaceae;g__Flavobacterium	5.42756e-06	0.00444872	1.68825e-05	0
d__Bacteria;p__Firmicutes;c__Bacilli;o__Bacillales;f__Bacillaceae;__	5.42756e-06	0.0019622	1.68825e-05	0
d__Bacteria;p__Acidobacteriota;c__Acidobacteriae;o__Bryobacterales;f__Bryobacteraceae;g__Bryobacter	0	3.17765e-05	1.68825e-05	0
d__Bacteria;p__Bacteroidota;c__Bacteroidia;o__Cytophagales;f__Hymenobacteraceae;g__Adhaeribacter	0	0.000119162	1.68825e-05	0
d__Bacteria;p__Proteobacteria;c__Gammaproteobacteria;o__Burkholderiales;f__Alcaligenaceae;__	0	0.00078647	1.68825e-05	0
d__Bacteria;p__Proteobacteria;c__Gammaproteobacteria;o__Burkholderiales;f__Alcaligenaceae;g__Paenalcaligenes	0	0.0046791	1.68825e-05	0
d__Bacteria;p__Firmicutes;c__Clostridia;o__Lachnospirales;f__Lachnospiraceae;g__Lachnospiraceae_NK3A20_group	0.0033488	0.00328093	8.44124e-06	4.78393e-05
d__Bacteria;p__Proteobacteria;c__Gammaproteobacteria;o__Aeromonadales;f__Succinivibrionaceae;g__Succinivibrio	0.00257809	0.00105657	8.44124e-06	0
d__Bacteria;p__Bacteroidota;c__Bacteroidia;o__Bacteroidales;f__Prevotellaceae;g__Prevotellaceae_UCG-003	0.00246411	0.00194631	8.44124e-06	0
d__Bacteria;p__Firmicutes;c__Clostridia;o__Oscillospirales;f__[Eubacterium]_coprostanoligenes_group;g__[Eubacterium]_coprostanoligenes_group	0.00093354	0.00601371	8.44124e-06	0
d__Bacteria;p__Firmicutes;c__Clostridia;o__Lachnospirales;f__Lachnospiraceae;g__Acetitomaculum	0.000607886	0.000953296	8.44124e-06	0
d__Bacteria;p__Proteobacteria;c__Gammaproteobacteria;o__Alteromonadales;f__Idiomarinaceae;g__Aliidiomarina	0.000385356	0.00124723	8.44124e-06	0
d__Bacteria;p__Actinobacteriota;c__Actinobacteria;o__Micrococcales;f__Micrococcaceae;g__Enteractinococcus	0.000341936	0.00205753	8.44124e-06	0
d__Bacteria;p__Chloroflexi;c__Chloroflexia;o__Thermomicrobiales;f__JG30-KF-CM45;g__JG30-KF-CM45	0.000298516	0.00036543	8.44124e-06	0
d__Bacteria;p__Firmicutes;c__Clostridia;o__Oscillospirales;f__Ruminococcaceae;g__Ruminococcus	0.00028766	0.00371786	8.44124e-06	0
d__Bacteria;p__Firmicutes;c__Clostridia;o__Peptostreptococcales-Tissierellales;f__Anaerovoracaceae;g__Family_XIII_AD3011_group	0.000141116	0.000746749	8.44124e-06	0
d__Bacteria;p__Proteobacteria;c__Gammaproteobacteria;o__Aeromonadales;f__Aeromonadaceae;g__Oceanisphaera	0.000103124	0.00101685	8.44124e-06	0
d__Bacteria;p__Proteobacteria;c__Gammaproteobacteria;o__Burkholderiales;f__Alcaligenaceae;g__Oligella	6.51307e-05	0.00565623	8.44124e-06	4.78393e-05
d__Bacteria;p__Firmicutes;c__Clostridia;o__Peptostreptococcales-Tissierellales;f__Peptostreptococcales-Tissierellales;g__Guggenheimella	1.08551e-05	0.000301877	8.44124e-06	0
d__Bacteria;p__Bacteroidota;c__Bacteroidia;o__Bacteroidales;f__Rikenellaceae;g__Anaerocella	0	0.000865911	8.44124e-06	0
d__Bacteria;p__Bacteroidota;c__Bacteroidia;o__Bacteroidales;f__Rikenellaceae;g__Rikenellaceae_RC9_gut_group	0.00511819	0.0137751	0	3.18928e-05
d__Bacteria;p__Firmicutes;c__Clostridia;o__Peptostreptococcales-Tissierellales;f__Peptostreptococcaceae;g__Paeniclostridium	0.00357676	0.00100891	0	9.56785e-05
d__Bacteria;p__Bacteroidota;c__Bacteroidia;o__Bacteroidales;f__Dysgonomonadaceae;g__Fermentimonas	0.00306114	0.00459171	0	0
d__Bacteria;p__Actinobacteriota;c__Actinobacteria;o__Micrococcales;__;__	0.0022253	0.000532257	0	0
d__Bacteria;p__Firmicutes;c__Clostridia;o__Lachnospirales;f__Lachnospiraceae;__	0.00135689	0.00197015	0	0
d__Bacteria;p__Actinobacteriota;c__Actinobacteria;o__Micrococcales;f__Bogoriellaceae;g__Georgenia	0.00132432	0.000857967	0	0
d__Bacteria;p__Bacteroidota;c__Bacteroidia;o__Bacteroidales;f__Rikenellaceae;g__Alistipes	0.00124291	0.00554501	0	1.59464e-05
d__Archaea;p__Euryarchaeota;c__Methanobacteria;o__Methanobacteriales;f__Methanobacteriaceae;g__Methanosphaera	0.00115064	0.00082619	0	0
d__Bacteria;p__Spirochaetota;c__Spirochaetia;o__Spirochaetales;f__Spirochaetaceae;g__Treponema	0.00105295	0.00278045	0	0
d__Archaea;p__Halobacterota;c__Halobacteria;o__Halobacterales;f__Haloferacaceae;g__uncultured	0.00102581	0	0	0
d__Bacteria;p__Firmicutes;c__Clostridia;o__Lachnospirales;f__Lachnospiraceae;g__uncultured	0.00097696	0.00172388	0	1.59464e-05
d__Bacteria;p__Firmicutes;c__Clostridia;o__Oscillospirales;f__Oscillospiraceae;g__uncultured	0.00093354	0.000762637	0	0
d__Bacteria;p__Firmicutes;c__Bacilli;o__Bacillales;f__Bacillaceae;g__Amphibacillus	0.000786996	0.00125517	0	0
d__Bacteria;p__Bacteroidota;c__Bacteroidia;o__Bacteroidales;f__Muribaculaceae;g__Muribaculaceae	0.00071101	0.000937408	0	0
d__Bacteria;p__Firmicutes;c__Bacilli;o__Lactobacillales;f__Carnobacteriaceae;g__Jeotgalibaca	0.000553611	0.0022323	0	0
d__Bacteria;p__Bacteroidota;c__Bacteroidia;o__Bacteroidales;f__Paludibacteraceae;g__uncultured	0.000548183	0.000468704	0	0
d__Bacteria;p__Firmicutes;c__Clostridia;o__Lachnospirales;f__Lachnospiraceae;g__Marvinbryantia	0.0005319	0.000111218	0	0
d__Bacteria;p__Firmicutes;c__Clostridia;o__Clostridia;f__Hungateiclostridiaceae;g__Fastidiosipila	0.000477625	0.00102479	0	0
d__Archaea;p__Halobacterota;c__Halobacteria;o__Halobacterales;f__Haloferacaceae;__	0.00046677	0	0	0
d__Bacteria;p__Firmicutes;c__Bacilli;o__Bacillales;f__Bacillaceae;g__Virgibacillus	0.000401639	0	0	0
d__Bacteria;p__Firmicutes;c__Clostridia;o__Eubacteriales;f__Garciellaceae;g__Irregularibacter	0.000379929	0	0	0
d__Bacteria;p__Actinobacteriota;c__Coriobacteriia;o__Coriobacteriales;f__Atopobiaceae;g__Olsenella	0.000369074	0.000341598	0	0
d__Bacteria;p__Bacteroidota;c__Bacteroidia;o__Bacteroidales;f__uncultured;g__uncultured	0.000331081	0.00218464	0	0
d__Bacteria;p__Firmicutes;c__Clostridia;o__Clostridia;f__Hungateiclostridiaceae;g__Ercella	0.000325653	0.000293933	0	0
d__Bacteria;p__Actinobacteriota;c__Actinobacteria;o__Propionibacteriales;f__Nocardioidaceae;g__Nocardioides	0.000314798	0.000579922	0	0
d__Bacteria;p__Firmicutes;c__Clostridia;o__Clostridia_UCG-014;f__Clostridia_UCG-014;g__Clostridia_UCG-014	0.000303943	0.0025739	0	0
d__Bacteria;p__Firmicutes;c__Clostridia;o__Lachnospirales;f__Lachnospiraceae;g__[Ruminococcus]_gauvreauii_group	0.000298516	0.000111218	0	0
d__Bacteria;p__Proteobacteria;c__Gammaproteobacteria;o__Enterobacterales;f__Enterobacteriaceae;g__Escherichia-Shigella	0.000293088	0.000492536	0	0
d__Bacteria;p__Desulfobacterota;c__Desulfobulbia;o__Desulfobulbales;f__Desulfocapsaceae;g__Desulforhopalus	0.000276805	1.58883e-05	0	0
d__Bacteria;p__Firmicutes;c__Clostridia;o__Oscillospirales;f__Ruminococcaceae;__	0.000276805	0.000206548	0	0
d__Bacteria;p__Firmicutes;c__Bacilli;o__Staphylococcales;f__Staphylococcaceae;g__Salinicoccus	0.000271378	0.000564034	0	0
d__Bacteria;p__Firmicutes;c__Clostridia;o__Lachnospirales;f__Lachnospiraceae;g__Blautia	0.000271378	0.000548145	0	0
d__Bacteria;p__Bacteroidota;c__Bacteroidia;o__Bacteroidales;f__p-251-o5;g__p-251-o5	0.00026595	0.000643475	0	0
d__Bacteria;p__Firmicutes;c__Clostridia;o__Oscillospirales;f__Butyricicoccaceae;g__UCG-009	0.000249668	0.00059581	0	0
d__Bacteria;p__Actinobacteriota;c__Acidimicrobiia;o__Microtrichales;f__uncultured;g__uncultured	0.000238812	0	0	0
d__Bacteria;p__Firmicutes;c__Negativicutes;o__Acidaminococcales;f__Acidaminococcaceae;g__Phascolarctobacterium	0.000238812	0.000969185	0	0
d__Bacteria;p__Proteobacteria;c__Gammaproteobacteria;o__Enterobacterales;f__Yersiniaceae;g__Yersinia	0.000238812	0	0	1.59464e-05
d__Bacteria;p__Desulfobacterota;c__Desulfovibrionia;o__Desulfovibrionales;f__Desulfovibrionaceae;g__Mailhella	0.000233385	0.000635531	0	0
d__Bacteria;p__Firmicutes;c__Clostridia;o__Lachnospirales;f__Lachnospiraceae;g__Coprococcus	0.000227957	0.000492536	0	0
d__Bacteria;p__Firmicutes;c__Clostridia;o__Lachnospirales;f__Lachnospiraceae;g__Lachnospiraceae_NK4A136_group	0.000227957	0.00199398	0	0
d__Bacteria;p__Actinobacteriota;c__Actinobacteria;o__Micrococcales;f__Micrococcaceae;g__Nesterenkonia	0.00022253	0	0	0
d__Bacteria;p__Bacteroidota;c__Bacteroidia;o__Bacteroidales;f__Marinilabiliaceae;__	0.00022253	7.94414e-05	0	0
d__Bacteria;p__Firmicutes;c__Clostridia;o__Lachnospirales;f__Lachnospiraceae;g__Dorea	0.00020082	0.000659363	0	0
d__Bacteria;p__Actinobacteriota;c__Actinobacteria;o__Nitriliruptorales;f__Nitriliruptoraceae;g__Nitriliruptoraceae	0.000195392	0	0	0
d__Bacteria;p__Actinobacteriota;c__Actinobacteria;o__Micromonosporales;f__Micromonosporaceae;g__Longispora	0.000189964	0	0	0
d__Bacteria;p__Actinobacteriota;c__Actinobacteria;o__Nitriliruptorales;f__Nitriliruptoraceae;__	0.000189964	0	0	0
d__Bacteria;p__Bacteroidota;c__Bacteroidia;o__Bacteroidales;f__Prevotellaceae;g__Prevotellaceae_UCG-001	0.000189964	0.000587866	0	1.59464e-05
d__Bacteria;p__Actinobacteriota;c__Actinobacteria;o__Streptosporangiales;f__Nocardiopsaceae;g__Nocardiopsis	0.000184537	0	0	0
d__Bacteria;p__Bacteroidota;c__Bacteroidia;o__Flavobacteriales;f__Weeksellaceae;g__Moheibacter	0.000184537	3.97207e-05	0	0
d__Bacteria;p__Actinobacteriota;c__Actinobacteria;o__Micrococcales;f__Microbacteriaceae;g__Leucobacter	0.000179109	0.00258979	0	0
d__Bacteria;p__Firmicutes;c__Clostridia;o__Monoglobales;f__Monoglobaceae;g__Monoglobus	0.000173682	0.00194631	0	0
d__Archaea;p__Thermoplasmatota;c__Thermoplasmata;o__Methanomassiliicoccales;f__Methanomassiliicoccaceae;g__Methanomassiliicoccus	0.000162827	0	0	0
d__Bacteria;p__Firmicutes;c__Clostridia;o__Lachnospirales;f__Lachnospiraceae;g__Anaerosporobacter	0.000162827	0.000730861	0	0
d__Bacteria;p__Cyanobacteria;c__Vampirivibrionia;o__Gastranaerophilales;f__Gastranaerophilales;g__Gastranaerophilales	0.000146544	0.000397207	0	0
d__Bacteria;p__Firmicutes;c__Bacilli;o__RF39;f__RF39;g__RF39	0.000146544	0.000873855	0	0
d__Bacteria;p__Firmicutes;c__Clostridia;o__Peptococcales;f__Peptococcaceae;g__uncultured	0.000146544	0.000111218	0	0
d__Bacteria;p__Proteobacteria;c__Gammaproteobacteria;o__Burkholderiales;f__Sutterellaceae;g__Parasutterella	0.000146544	0.000174771	0	0
d__Bacteria;p__Bacteroidota;c__Bacteroidia;o__Chitinophagales;f__Chitinophagaceae;g__Cnuella	0.000135689	0	0	0
d__Bacteria;p__Verrucomicrobiota;c__Kiritimatiellae;o__WCHB1-41;f__WCHB1-41;g__WCHB1-41	0.000124834	0.000730861	0	0
d__Bacteria;p__Bacteroidota;c__Bacteroidia;o__Bacteroidales;f__Prevotellaceae;g__Prevotellaceae_UCG-004	0.000119406	0.00215286	0	0
d__Bacteria;p__Firmicutes;c__Clostridia;o__Lachnospirales;f__Lachnospiraceae;g__Cellulosilyticum	0.000119406	0.000301877	0	0
d__Bacteria;p__Firmicutes;c__Clostridia;o__Lachnospirales;f__Lachnospiraceae;g__[Eubacterium]_cellulosolvens_group	0.000113979	0	0	0
d__Bacteria;p__Bacteroidota;c__Bacteroidia;o__Flavobacteriales;f__Weeksellaceae;g__Chryseobacterium	0.000108551	0.00287578	0	0
d__Bacteria;p__Firmicutes;c__Bacilli;o__Staphylococcales;f__Staphylococcaceae;g__Macrococcus	0.000103124	0	0	0
d__Bacteria;p__Bacteroidota;c__Bacteroidia;o__Bacteroidales;f__Tannerellaceae;g__Parabacteroides	9.7696e-05	0	0	0
d__Bacteria;p__Bacteroidota;c__Bacteroidia;o__Flavobacteriales;f__Crocinitomicaceae;g__Salinirepens	9.7696e-05	0	0	0
d__Bacteria;p__Firmicutes;c__Bacilli;o__Erysipelotrichales;f__Erysipelatoclostridiaceae;g__Erysipelatoclostridium	9.7696e-05	2.38324e-05	0	0
d__Bacteria;p__Firmicutes;c__Clostridia;o__Peptostreptococcales-Tissierellales;f__Anaerovoracaceae;g__Mogibacterium	9.7696e-05	0.00209725	0	0
d__Bacteria;p__Actinobacteriota;c__Actinobacteria;o__Micrococcales;f__Dermacoccaceae;__	9.22684e-05	0.000842079	0	0
d__Bacteria;p__Firmicutes;c__Clostridia;o__Lachnospirales;f__Lachnospiraceae;g__Frisingicoccus	9.22684e-05	9.53296e-05	0	0
d__Bacteria;p__Firmicutes;c__Clostridia;o__Oscillospirales;f__Oscillospiraceae;g__NK4A214_group	9.22684e-05	0.00213697	0	0
d__Bacteria;p__Firmicutes;c__Clostridia;o__Oscillospirales;f__Ruminococcaceae;g__Fournierella	9.22684e-05	0	0	0
d__Bacteria;p__Proteobacteria;c__Gammaproteobacteria;o__Burkholderiales;f__Comamonadaceae;__	8.68409e-05	0	0	0
d__Bacteria;p__Bacteroidota;c__Bacteroidia;o__Flavobacteriales;f__Weeksellaceae;g__Cloacibacterium	8.14133e-05	0	0	0
d__Bacteria;p__Firmicutes;c__Clostridia;o__Lachnospirales;f__Lachnospiraceae;g__Lachnoclostridium	8.14133e-05	0.00109629	0	0
d__Bacteria;p__Proteobacteria;c__Alphaproteobacteria;o__Rhizobiales;f__Devosiaceae;g__Pelagibacterium	7.59858e-05	0	0	0
d__Bacteria;p__Actinobacteriota;c__Actinobacteria;o__Propionibacteriales;f__Propionibacteriaceae;__	7.05582e-05	0	0	0
d__Bacteria;p__Bacteroidota;c__Bacteroidia;o__Bacteroidales;f__Prevotellaceae;__	7.05582e-05	0	0	0
d__Bacteria;p__Firmicutes;c__Clostridia;o__Clostridia_vadinBB60_group;f__Clostridia_vadinBB60_group;g__Clostridia_vadinBB60_group	7.05582e-05	0.000611699	0	0
d__Bacteria;p__Firmicutes;c__Limnochordia;o__MBA03;f__MBA03;g__MBA03	7.05582e-05	3.17765e-05	0	0
d__Bacteria;p__Actinobacteriota;c__Actinobacteria;o__Micromonosporales;f__Micromonosporaceae;__	6.51307e-05	0	0	0
d__Archaea;p__Crenarchaeota;c__Bathyarchaeia;o__Bathyarchaeia;f__Bathyarchaeia;g__Bathyarchaeia	5.97031e-05	0	0	0
d__Bacteria;p__Actinobacteriota;c__Actinobacteria;o__Micrococcales;f__Micrococcaceae;g__Glutamicibacter	5.97031e-05	0.00208931	0	0
d__Bacteria;p__Bacteroidota;c__Bacteroidia;o__Bacteroidales;f__Marinilabiliaceae;g__uncultured	5.97031e-05	0.000198603	0	0
d__Bacteria;p__Bacteroidota;c__Bacteroidia;o__Bacteroidales;f__Prevotellaceae;g__Prevotellaceae_Ga6A1_group	5.97031e-05	0.000158883	0	0
d__Bacteria;p__Bacteroidota;c__Bacteroidia;o__Sphingobacteriales;f__Sphingobacteriaceae;g__Pedobacter	5.97031e-05	0.00167621	0	0
d__Bacteria;p__Firmicutes;c__Bacilli;o__Bacillales;f__Bacillaceae;g__Halolactibacillus	5.97031e-05	0	0	0.000175411
d__Bacteria;p__Firmicutes;c__Bacilli;o__Bacillales;f__Planococcaceae;g__Sporosarcina	5.97031e-05	0.00330476	0	0
d__Bacteria;p__Firmicutes;c__Bacilli;o__Erysipelotrichales;f__Erysipelotrichaceae;g__Erysipelothrix	5.97031e-05	0.00151733	0	0
d__Bacteria;p__Proteobacteria;c__Alphaproteobacteria;o__Kiloniellales;f__Fodinicurvataceae;g__uncultured	5.97031e-05	0	0	0
d__Bacteria;p__Proteobacteria;c__Gammaproteobacteria;o__Xanthomonadales;f__Xanthomonadaceae;g__Luteimonas	5.97031e-05	0.00322532	0	0
d__Bacteria;p__Actinobacteriota;c__Acidimicrobiia;o__Microtrichales;f__Iamiaceae;g__Iamia	5.42756e-05	0.000103274	0	0
d__Bacteria;p__Bacteroidota;c__Bacteroidia;o__Bacteroidales;f__Marinilabiliaceae;g__Alkaliflexus	5.42756e-05	0	0	0
d__Bacteria;p__Firmicutes;c__Clostridia;o__Oscillospirales;f__Ruminococcaceae;g__uncultured	5.42756e-05	0.000754693	0	0
d__Bacteria;p__Proteobacteria;c__Gammaproteobacteria;o__Xanthomonadales;f__Xanthomonadaceae;g__Xanthomonas	5.42756e-05	0	0	0
d__Bacteria;p__Bacteroidota;c__Rhodothermia;o__Balneolales;f__Balneolaceae;g__uncultured	4.8848e-05	0	0	0
d__Bacteria;p__Firmicutes;c__Bacilli;o__Bacillales;f__Bacillaceae;g__Geobacillus	4.8848e-05	0	0	0
d__Bacteria;p__Fusobacteriota;c__Fusobacteriia;o__Fusobacteriales;f__Fusobacteriaceae;g__Psychrilyobacter	4.8848e-05	0	0	0
d__Bacteria;p__Bacteroidota;c__Bacteroidia;o__Chitinophagales;f__Chitinophagaceae;g__Taibaiella	4.34204e-05	0.00218464	0	0
d__Bacteria;p__Bacteroidota;c__Bacteroidia;o__Flavobacteriales;f__Flavobacteriaceae;g__Salinimicrobium	4.34204e-05	0.00013505	0	0
d__Bacteria;p__Firmicutes;c__Bacilli;o__Erysipelotrichales;f__Erysipelatoclostridiaceae;g__uncultured	4.34204e-05	0	0	0
d__Bacteria;p__Firmicutes;c__Clostridia;o__Lachnospirales;f__Lachnospiraceae;g__Tyzzerella	4.34204e-05	0.000579922	0	0
d__Bacteria;p__Firmicutes;c__Clostridia;o__Peptostreptococcales-Tissierellales;f__Anaerovoracaceae;g__[Eubacterium]_brachy_group	4.34204e-05	0.000222436	0	0
d__Bacteria;p__Proteobacteria;c__Gammaproteobacteria;o__Alteromonadales;f__Marinobacteraceae;g__Marinobacter	4.34204e-05	0	0	0
d__Bacteria;p__Proteobacteria;c__Gammaproteobacteria;o__Burkholderiales;f__Comamonadaceae;g__Acidovorax	4.34204e-05	0.00059581	0	0
d__Bacteria;p__Proteobacteria;c__Alphaproteobacteria;o__Acetobacterales;f__Acetobacteraceae;g__Acetobacter	3.79929e-05	0.000103274	0	0
d__Bacteria;p__Synergistota;c__Synergistia;o__Synergistales;f__Synergistaceae;g__uncultured	3.79929e-05	0	0	0
d__Bacteria;p__Verrucomicrobiota;c__Verrucomicrobiae;o__Verrucomicrobiales;f__Akkermansiaceae;g__Akkermansia	3.79929e-05	0.00119162	0	0
d__Bacteria;p__Actinobacteriota;c__Coriobacteriia;o__Coriobacteriales;f__Eggerthellaceae;__	3.25653e-05	0	0	0
d__Bacteria;p__Bacteroidota;c__Bacteroidia;o__Bacteroidales;f__Paludibacteraceae;g__Paludibacter	3.25653e-05	0.000293933	0	0
d__Bacteria;p__Firmicutes;c__Clostridia;o__Lachnospirales;f__Lachnospiraceae;g__Syntrophococcus	3.25653e-05	0	0	0
d__Bacteria;p__Bacteroidota;c__Bacteroidia;o__Bacteroidales;f__Rikenellaceae;g__dgA-11_gut_group	2.71378e-05	0.00170799	0	1.59464e-05
d__Bacteria;p__Firmicutes;c__Bacilli;o__Bacillales;f__Salisediminibacteriaceae;g__Salipaludibacillus	2.71378e-05	0	0	0
d__Bacteria;p__Firmicutes;c__Bacilli;o__Erysipelotrichales;f__Erysipelatoclostridiaceae;g__Erysipelotrichaceae_UCG-003	2.71378e-05	0	0	0
d__Bacteria;p__Firmicutes;c__Clostridia;o__Lachnospirales;f__Lachnospiraceae;g__Lachnospiraceae_UCG-008	2.71378e-05	0	0	0
d__Bacteria;p__Firmicutes;c__Clostridia;o__Oscillospirales;f__[Clostridium]_methylpentosum_group;g__[Clostridium]_methylpentosum_group	2.71378e-05	0	0	0
d__Bacteria;p__Firmicutes;c__Clostridia;o__Oscillospirales;f__Ruminococcaceae;g__Incertae_Sedis	2.71378e-05	0.000190659	0	0
d__Bacteria;p__Firmicutes;c__Clostridia;o__Peptostreptococcales-Tissierellales;f__Anaerovoracaceae;g__Family_XIII_UCG-001	2.71378e-05	0.000158883	0	0
d__Bacteria;p__Firmicutes;c__Negativicutes;o__Veillonellales-Selenomonadales;f__Selenomonadaceae;g__Anaerovibrio	2.71378e-05	0	0	0
d__Bacteria;p__Proteobacteria;c__Gammaproteobacteria;o__Legionellales;f__Legionellaceae;g__Legionella	2.71378e-05	0	0	0
d__Bacteria;p__Proteobacteria;c__Gammaproteobacteria;o__Pasteurellales;f__Pasteurellaceae;g__Pasteurella	2.71378e-05	5.5609e-05	0	0
d__Bacteria;p__Proteobacteria;c__Gammaproteobacteria;o__Xanthomonadales;f__Rhodanobacteraceae;g__Dokdonella	2.71378e-05	0	0	0
d__Bacteria;p__Chloroflexi;c__Chloroflexia;o__Chloroflexales;f__Roseiflexaceae;g__uncultured	2.17102e-05	0	0	0
d__Bacteria;p__Firmicutes;c__Clostridia;o__Clostridia;f__Hungateiclostridiaceae;g__HN-HF0106	2.17102e-05	0	0	0
d__Bacteria;p__Firmicutes;c__Clostridia;o__Clostridia;f__Hungateiclostridiaceae;g__Saccharofermentans	2.17102e-05	0.000174771	0	0
d__Bacteria;p__Firmicutes;c__Clostridia;o__Clostridia;f__Hungateiclostridiaceae;g__uncultured	2.17102e-05	0	0	0
d__Bacteria;p__Firmicutes;c__Clostridia;o__Oscillospirales;f__Oscillospiraceae;__	2.17102e-05	2.38324e-05	0	0
d__Bacteria;p__Firmicutes;c__Clostridia;o__Oscillospirales;f__Ruminococcaceae;g__Candidatus_Soleaferrea	2.17102e-05	1.58883e-05	0	0
d__Bacteria;p__Firmicutes;c__Clostridia;o__Peptostreptococcales-Tissierellales;f__Anaerovoracaceae;g__[Eubacterium]_nodatum_group	2.17102e-05	0.000373374	0	0
d__Bacteria;p__Myxococcota;c__Polyangia;o__Nannocystales;f__Nannocystaceae;__	2.17102e-05	0	0	0
d__Bacteria;p__Planctomycetota;c__Planctomycetes;o__Planctomycetales;f__uncultured;g__uncultured	2.17102e-05	0	0	0
d__Bacteria;p__Actinobacteriota;c__Coriobacteriia;o__Coriobacteriales;f__Eggerthellaceae;g__DNF00809	1.62827e-05	0	0	0
d__Bacteria;p__Bacteroidota;c__Bacteroidia;o__Bacteroidales;f__Prolixibacteraceae;g__uncultured	1.62827e-05	0	0	0
d__Bacteria;p__Bacteroidota;c__Bacteroidia;o__Sphingobacteriales;f__Sphingobacteriaceae;g__uncultured	1.62827e-05	0.000746749	0	0
d__Bacteria;p__Campilobacterota;c__Campylobacteria;o__Campylobacterales;f__Arcobacteraceae;g__Arcobacter	1.62827e-05	0.000500481	0	0
d__Bacteria;p__Chloroflexi;c__Chloroflexia;o__Thermomicrobiales;f__Thermomicrobiaceae;g__Nitrolancea	1.62827e-05	0	0	0
d__Bacteria;p__Firmicutes;c__Bacilli;o__Erysipelotrichales;f__Erysipelatoclostridiaceae;g__Candidatus_Stoquefichus	1.62827e-05	0	0	0
d__Bacteria;p__Firmicutes;c__Bacilli;o__Erysipelotrichales;f__Erysipelatoclostridiaceae;g__UCG-004	1.62827e-05	7.14972e-05	0	0
d__Bacteria;p__Firmicutes;c__Bacilli;o__Izemoplasmatales;f__Izemoplasmatales;g__Izemoplasmatales	1.62827e-05	0.000301877	0	0
d__Bacteria;p__Proteobacteria;c__Gammaproteobacteria;o__Oceanospirillales;f__Pseudohongiellaceae;g__Pseudohongiella	1.62827e-05	7.14972e-05	0	0
d__Archaea;p__Euryarchaeota;c__Methanobacteria;o__Methanobacteriales;f__Methanobacteriaceae;g__Methanobacterium	1.08551e-05	0	0	0
d__Archaea;p__Thermoplasmatota;c__Thermoplasmata;o__Methanomassiliicoccales;f__Methanomethylophilaceae;g__Candidatus_Methanoplasma	1.08551e-05	0.00069114	0	0
d__Bacteria;p__Bacteroidota;c__Bacteroidia;o__Bacteroidales;f__Barnesiellaceae;g__uncultured	1.08551e-05	0.000166827	0	0
d__Bacteria;p__Bacteroidota;c__Bacteroidia;o__Bacteroidales;f__Rikenellaceae;g__DMER64	1.08551e-05	0	0	0
d__Bacteria;p__Bacteroidota;c__Bacteroidia;o__Flavobacteriales;f__Flavobacteriaceae;g__Aequorivita	1.08551e-05	0.000317765	0	0
d__Bacteria;p__Firmicutes;c__Clostridia;o__Oscillospirales;f__Ruminococcaceae;g__Negativibacillus	1.08551e-05	3.17765e-05	0	0
d__Bacteria;p__Verrucomicrobiota;c__Lentisphaeria;o__Victivallales;f__vadinBE97;g__vadinBE97	1.08551e-05	0.000103274	0	0
d__Bacteria;p__Proteobacteria;c__Gammaproteobacteria;o__Nitrosococcales;f__Methylophagaceae;g__Methylophaga	5.42756e-06	0.000119162	0	0
d__Bacteria;p__Proteobacteria;c__Gammaproteobacteria;o__Oceanospirillales;f__Halomonadaceae;g__Marinospirillum	5.42756e-06	0.00482209	0	0
d__Archaea;p__Halobacterota;c__Halobacteria;o__Halobacterales;f__Halococcaceae;g__Halococcus	0	0	0	9.56785e-05
d__Archaea;p__Halobacterota;c__Methanomicrobia;o__Methanomicrobiales;f__Methanocorpusculaceae;g__Methanocorpusculum	0	0.001422	0	0
d__Archaea;p__Halobacterota;c__Methanosarcinia;o__Methanosarciniales;f__Methanosarcinaceae;g__Methanolobus	0	4.76648e-05	0	0
d__Archaea;p__Thermoplasmatota;c__Thermoplasmata;o__Methanomassiliicoccales;f__Methanomethylophilaceae;g__uncultured	0	2.38324e-05	0	0
d__Bacteria;p__Abditibacteriota;c__Abditibacteria;o__Abditibacteriales;f__Abditibacteriaceae;g__Abditibacterium	0	0.000190659	0	0
d__Bacteria;p__Actinobacteriota;c__Acidimicrobiia;o__Microtrichales;f__Microtrichaceae;g__uncultured	0	0.000190659	0	0
d__Bacteria;p__Actinobacteriota;c__Acidimicrobiia;o__uncultured;f__uncultured;g__uncultured	0	0.000158883	0	0
d__Bacteria;p__Actinobacteriota;c__Actinobacteria;o__Actinomycetales;f__Actinomycetaceae;g__Trueperella	0	7.14972e-05	0	0
d__Bacteria;p__Actinobacteriota;c__Actinobacteria;o__Bifidobacteriales;f__Bifidobacteriaceae;g__Gardnerella	0	3.97207e-05	0	0
d__Bacteria;p__Actinobacteriota;c__Actinobacteria;o__Corynebacteriales;f__Corynebacteriaceae;g__Lawsonella	0	0.000619643	0	0
d__Bacteria;p__Actinobacteriota;c__Actinobacteria;o__Corynebacteriales;f__Corynebacteriaceae;g__Turicella	0	0	0	0.000366768
d__Bacteria;p__Actinobacteriota;c__Actinobacteria;o__Corynebacteriales;f__Nocardiaceae;g__Rhodococcus	0	0.000190659	0	0
d__Bacteria;p__Actinobacteriota;c__Actinobacteria;o__Frankiales;f__Geodermatophilaceae;g__Blastococcus	0	0.000389263	0	1.59464e-05
d__Bacteria;p__Actinobacteriota;c__Actinobacteria;o__Glycomycetales;f__Glycomycetaceae;g__Glycomyces	0	0.000119162	0	0
d__Bacteria;p__Actinobacteriota;c__Actinobacteria;o__Micrococcales;f__Beutenbergiaceae;__	0	0.000214492	0	0
d__Bacteria;p__Actinobacteriota;c__Actinobacteria;o__Micrococcales;f__Brevibacteriaceae;g__Brevibacterium	0	0.00234352	0	0
d__Bacteria;p__Actinobacteriota;c__Actinobacteria;o__Micrococcales;f__Cellulomonadaceae;g__Actinotalea	0	0	0	0.000334875
d__Bacteria;p__Actinobacteriota;c__Actinobacteria;o__Micrococcales;f__Cellulomonadaceae;g__Cellulomonas	0	4.76648e-05	0	0.000159464
d__Bacteria;p__Actinobacteriota;c__Actinobacteria;o__Micrococcales;f__Cellulomonadaceae;g__Oerskovia	0	0.000174771	0	0
d__Bacteria;p__Actinobacteriota;c__Actinobacteria;o__Micrococcales;f__Dermatophilaceae;__	0	0.00046076	0	0
d__Bacteria;p__Actinobacteriota;c__Actinobacteria;o__Micrococcales;f__Dermatophilaceae;g__Mobilicoccus	0	0.000587866	0	0
d__Bacteria;p__Actinobacteriota;c__Actinobacteria;o__Micrococcales;f__Intrasporangiaceae;__	0	0.0021052	0	0
d__Bacteria;p__Actinobacteriota;c__Actinobacteria;o__Micrococcales;f__Jonesiaceae;g__Jonesia	0	9.53296e-05	0	0
d__Bacteria;p__Actinobacteriota;c__Actinobacteria;o__Micrococcales;f__Microbacteriaceae;__	0	0.000270101	0	0
d__Bacteria;p__Actinobacteriota;c__Actinobacteria;o__Micrococcales;f__Microbacteriaceae;g__Agromyces	0	0.000111218	0	0
d__Bacteria;p__Actinobacteriota;c__Actinobacteria;o__Micrococcales;f__Micrococcaceae;g__Arthrobacter	0	0.000349542	0	0
d__Bacteria;p__Actinobacteriota;c__Actinobacteria;o__Micrococcales;f__Micrococcaceae;g__Paeniglutamicibacter	0	8.73855e-05	0	0
d__Bacteria;p__Actinobacteriota;c__Actinobacteria;o__Micrococcales;f__Promicromonosporaceae;g__Cellulosimicrobium	0	0.00036543	0	0
d__Bacteria;p__Actinobacteriota;c__Actinobacteria;o__Micrococcales;f__Promicromonosporaceae;g__Promicromonospora	0	0	0	3.18928e-05
d__Bacteria;p__Actinobacteriota;c__Actinobacteria;o__Micrococcales;f__Sanguibacteraceae;g__Sanguibacter	0	0.00023038	0	0
d__Bacteria;p__Actinobacteriota;c__Actinobacteria;o__Propionibacteriales;f__Nocardioidaceae;g__Aeromicrobium	0	0.00013505	0	0
d__Bacteria;p__Actinobacteriota;c__Actinobacteria;o__Propionibacteriales;f__Nocardioidaceae;g__Kribbella	0	0.000150939	0	0
d__Bacteria;p__Actinobacteriota;c__Actinobacteria;o__Pseudonocardiales;f__Pseudonocardiaceae;g__Pseudonocardia	0	4.76648e-05	0	0
d__Bacteria;p__Actinobacteriota;c__Actinobacteria;o__Pseudonocardiales;f__Pseudonocardiaceae;g__Saccharopolyspora	0	0.000103274	0	0
d__Bacteria;p__Actinobacteriota;c__Actinobacteria;o__Streptosporangiales;f__Nocardiopsaceae;__	0	5.5609e-05	0	0
d__Bacteria;p__Actinobacteriota;c__Coriobacteriia;o__Coriobacteriales;f__Atopobiaceae;g__Atopobium	0	0.000532257	0	0
d__Bacteria;p__Actinobacteriota;c__Coriobacteriia;o__Coriobacteriales;f__Coriobacteriales_Incertae_Sedis;g__uncultured	0	3.97207e-05	0	0
d__Bacteria;p__Actinobacteriota;c__Coriobacteriia;o__Coriobacteriales;f__Eggerthellaceae;g__Enterorhabdus	0	4.76648e-05	0	0
d__Bacteria;p__Actinobacteriota;c__Coriobacteriia;o__Coriobacteriales;f__uncultured;g__uncultured	0	0.000142994	0	0
d__Bacteria;p__Actinobacteriota;c__MB-A2-108;o__MB-A2-108;f__MB-A2-108;g__MB-A2-108	0	0	0	4.78393e-05
d__Bacteria;p__Actinobacteriota;c__Thermoleophilia;o__Gaiellales;f__Gaiellaceae;g__Gaiella	0	2.38324e-05	0	0
d__Bacteria;p__Actinobacteriota;c__Thermoleophilia;o__Solirubrobacterales;f__Solirubrobacteraceae;g__Patulibacter	0	5.5609e-05	0	0
d__Bacteria;p__Bacteroidota;c__Bacteroidia;o__Bacteroidales;f__Bacteroidales_BS11_gut_group;g__Bacteroidales_BS11_gut_group	0	0.000317765	0	0
d__Bacteria;p__Bacteroidota;c__Bacteroidia;o__Bacteroidales;f__Dysgonomonadaceae;g__uncultured	0	0.00036543	0	0
d__Bacteria;p__Bacteroidota;c__Bacteroidia;o__Bacteroidales;f__F082;g__F082	0	0.00251829	0	1.59464e-05
d__Bacteria;p__Bacteroidota;c__Bacteroidia;o__Bacteroidales;f__Marinifilaceae;g__Butyricimonas	0	0.000166827	0	0
d__Bacteria;p__Bacteroidota;c__Bacteroidia;o__Bacteroidales;f__Marinifilaceae;g__uncultured	0	3.97207e-05	0	0
d__Bacteria;p__Bacteroidota;c__Bacteroidia;o__Bacteroidales;f__p-2534-18B5_gut_group;g__p-2534-18B5_gut_group	0	3.97207e-05	0	0
d__Bacteria;p__Bacteroidota;c__Bacteroidia;o__Bacteroidales;f__Prolixibacteraceae;g__Roseimarinus	0	7.14972e-05	0	0
d__Bacteria;p__Bacteroidota;c__Bacteroidia;o__Bacteroidales;f__Rikenellaceae;g__uncultured	0	0.000341598	0	0
d__Bacteria;p__Bacteroidota;c__Bacteroidia;o__Chitinophagales;f__Chitinophagaceae;g__Edaphobaculum	0	1.58883e-05	0	0
d__Bacteria;p__Bacteroidota;c__Bacteroidia;o__Chitinophagales;f__Chitinophagaceae;g__Ferruginibacter	0	7.14972e-05	0	0
d__Bacteria;p__Bacteroidota;c__Bacteroidia;o__Chitinophagales;f__Chitinophagaceae;g__Niastella	0	5.5609e-05	0	0
d__Bacteria;p__Bacteroidota;c__Bacteroidia;o__Chitinophagales;f__uncultured;g__uncultured	0	0.000214492	0	0
d__Bacteria;p__Bacteroidota;c__Bacteroidia;o__Cytophagales;f__Cyclobacteriaceae;g__Algoriphagus	0	0.00046076	0	0
d__Bacteria;p__Bacteroidota;c__Bacteroidia;o__Cytophagales;f__Cyclobacteriaceae;g__uncultured	0	2.38324e-05	0	0
d__Bacteria;p__Bacteroidota;c__Bacteroidia;o__Cytophagales;f__Cytophagaceae;g__Cytophaga	0	4.76648e-05	0	0
d__Bacteria;p__Bacteroidota;c__Bacteroidia;o__Cytophagales;f__Hymenobacteraceae;g__Hymenobacter	0	0.000127106	0	0
d__Bacteria;p__Bacteroidota;c__Bacteroidia;o__Cytophagales;f__Hymenobacteraceae;g__Pontibacter	0	6.35531e-05	0	0
d__Bacteria;p__Bacteroidota;c__Bacteroidia;o__Cytophagales;f__Microscillaceae;g__Ohtaekwangia	0	0.000111218	0	0
d__Bacteria;p__Bacteroidota;c__Bacteroidia;o__Cytophagales;f__Spirosomaceae;g__Dyadobacter	0	0.000166827	0	0
d__Bacteria;p__Bacteroidota;c__Bacteroidia;o__Flavobacteriales;f__Crocinitomicaceae;__	0	0.000150939	0	0
d__Bacteria;p__Bacteroidota;c__Bacteroidia;o__Flavobacteriales;f__Crocinitomicaceae;g__Brumimicrobium	0	0.000699084	0	0
d__Bacteria;p__Bacteroidota;c__Bacteroidia;o__Flavobacteriales;f__Flavobacteriaceae;__	0	0.000206548	0	0
d__Bacteria;p__Bacteroidota;c__Bacteroidia;o__Flavobacteriales;f__Flavobacteriaceae;g__Bizionia	0	3.97207e-05	0	0
d__Bacteria;p__Bacteroidota;c__Bacteroidia;o__Flavobacteriales;f__Flavobacteriaceae;g__Myroides	0	0.000103274	0	0
d__Bacteria;p__Bacteroidota;c__Bacteroidia;o__Flavobacteriales;f__NS9_marine_group;g__NS9_marine_group	0	2.38324e-05	0	0
d__Bacteria;p__Bacteroidota;c__Bacteroidia;o__Sphingobacteriales;f__Sphingobacteriaceae;g__Arcticibacter	0	0.000254212	0	0
d__Bacteria;p__Bdellovibrionota;c__Bdellovibrionia;o__Bacteriovoracales;f__Bacteriovoracaceae;g__Peredibacter	0	7.14972e-05	0	0
d__Bacteria;p__Bdellovibrionota;c__Oligoflexia;o__0319-6G20;f__0319-6G20;g__0319-6G20	0	4.76648e-05	0	0
d__Bacteria;p__Chloroflexi;c__Anaerolineae;o__Anaerolineales;f__Anaerolineaceae;g__Flexilinea	0	0.000587866	0	0
d__Bacteria;p__Chloroflexi;c__KD4-96;o__KD4-96;f__KD4-96;g__KD4-96	0	1.58883e-05	0	0
d__Bacteria;p__Cyanobacteria;c__Cyanobacteriia;o__Cyanobacteriales;f__Nostocaceae;g__Calothrix_PCC-6303	0	5.5609e-05	0	0
d__Bacteria;p__Deinococcota;c__Deinococci;o__Deinococcales;f__Deinococcaceae;g__Deinococcus	0	0.000238324	0	0
d__Bacteria;p__Deinococcota;c__Deinococci;o__Deinococcales;f__Trueperaceae;g__Truepera	0	0.000683196	0	0
d__Bacteria;p__Desulfobacterota;c__Desulfobulbia;o__Desulfobulbales;f__Desulfocapsaceae;__	0	0.000111218	0	0
d__Bacteria;p__Desulfobacterota;c__Desulfovibrionia;o__Desulfovibrionales;f__Desulfomicrobiaceae;g__Desulfomicrobium	0	3.97207e-05	0	0
d__Bacteria;p__Desulfobacterota;c__Desulfovibrionia;o__Desulfovibrionales;f__Desulfovibrionaceae;g__Desulfovibrio	0	0.000150939	0	0
d__Bacteria;p__Desulfobacterota;c__Desulfuromonadia;o__Bradymonadales;f__Bradymonadaceae;g__Bradymonadaceae	0	8.73855e-05	0	0
d__Bacteria;p__Desulfobacterota;c__Desulfuromonadia;o__Bradymonadales;f__Bradymonadaceae;g__Bradymonas	0	0.000166827	0	0
d__Bacteria;p__Desulfobacterota;c__Desulfuromonadia;o__Bradymonadales;f__Bradymonadales;g__Bradymonadales	0	0.000158883	0	0
d__Bacteria;p__Elusimicrobiota;c__Elusimicrobia;o__Elusimicrobiales;f__Elusimicrobiaceae;g__Elusimicrobium	0	4.76648e-05	0	0
d__Bacteria;p__Fibrobacterota;c__Fibrobacteria;o__Fibrobacterales;f__Fibrobacteraceae;g__Fibrobacter	0	0.000611699	0	0
d__Bacteria;p__Firmicutes;c__Bacilli;o__Acholeplasmatales;f__Acholeplasmataceae;g__Anaeroplasma	0	1.58883e-05	0	0
d__Bacteria;p__Firmicutes;c__Bacilli;o__Bacillales;f__Bacillaceae;g__uncultured	0	0.000667307	0	0
d__Bacteria;p__Firmicutes;c__Bacilli;o__Bacillales;f__Planococcaceae;g__Lysinibacillus	0	0.000349542	0	0
d__Bacteria;p__Firmicutes;c__Bacilli;o__Bacillales;f__Planococcaceae;g__Planococcus	0	0.000492536	0	0
d__Bacteria;p__Firmicutes;c__Bacilli;o__Bacillales;f__Planococcaceae;g__Solibacillus	0	0.000293933	0	0
d__Bacteria;p__Firmicutes;c__Bacilli;o__Erysipelotrichales;f__Erysipelotrichaceae;g__Catenisphaera	0	3.97207e-05	0	0
d__Bacteria;p__Firmicutes;c__Bacilli;o__Erysipelotrichales;f__Erysipelotrichaceae;g__Erysipelotrichaceae_UCG-009	0	6.35531e-05	0	0
d__Bacteria;p__Firmicutes;c__Bacilli;o__Erysipelotrichales;f__Erysipelotrichaceae;g__Solobacterium	0	7.14972e-05	0	0
d__Bacteria;p__Firmicutes;c__Bacilli;o__Lactobacillales;f__Aerococcaceae;g__Abiotrophia	0	0	0	0.000159464
d__Bacteria;p__Firmicutes;c__Bacilli;o__Lactobacillales;f__Aerococcaceae;g__Eremococcus	0	0	0	0.000143518
d__Bacteria;p__Firmicutes;c__Bacilli;o__Lactobacillales;f__Carnobacteriaceae;g__Alkalibacterium	0	0.00139817	0	0
d__Bacteria;p__Firmicutes;c__Bacilli;o__Lactobacillales;f__Carnobacteriaceae;g__Dolosigranulum	0	0	0	3.18928e-05
d__Bacteria;p__Firmicutes;c__Bacilli;o__Lactobacillales;f__Carnobacteriaceae;g__Trichococcus	0	0.000142994	0	0
d__Bacteria;p__Firmicutes;c__Bacilli;o__Lactobacillales;f__Leuconostocaceae;g__Leuconostoc	0	0.000238324	0	0
d__Bacteria;p__Firmicutes;c__Bacilli;o__Lactobacillales;f__Leuconostocaceae;g__Weissella	0	0.000222436	0	0
d__Bacteria;p__Firmicutes;c__Bacilli;o__Thermoactinomycetales;f__Thermoactinomycetaceae;g__Thermoactinomyces	0	7.94414e-05	0	0
d__Bacteria;p__Firmicutes;c__Clostridia;o__Clostridia;f__Hungateiclostridiaceae;g__Ruminiclostridium	0	0.000206548	0	0
d__Bacteria;p__Firmicutes;c__Clostridia;o__Eubacteriales;f__Eubacteriaceae;g__Eubacterium	0	5.5609e-05	0	0
d__Bacteria;p__Firmicutes;c__Clostridia;o__Lachnospirales;f__Lachnospiraceae;g__[Eubacterium]_ruminantium_group	0	0.000111218	0	0
d__Bacteria;p__Firmicutes;c__Clostridia;o__Lachnospirales;f__Lachnospiraceae;g__Agathobacter	0	0.000119162	0	0
d__Bacteria;p__Firmicutes;c__Clostridia;o__Lachnospirales;f__Lachnospiraceae;g__Butyrivibrio	0	0.000246268	0	0
d__Bacteria;p__Firmicutes;c__Clostridia;o__Lachnospirales;f__Lachnospiraceae;g__Lachnospiraceae_FCS020_group	0	0.000206548	0	0
d__Bacteria;p__Firmicutes;c__Clostridia;o__Lachnospirales;f__Lachnospiraceae;g__Lachnospiraceae_FE2018_group	0	0.000158883	0	0
d__Bacteria;p__Firmicutes;c__Clostridia;o__Lachnospirales;f__Lachnospiraceae;g__Lachnospiraceae_UCG-001	0	0.000198603	0	0
d__Bacteria;p__Firmicutes;c__Clostridia;o__Oscillospirales;__;__	0	0.000119162	0	0
d__Bacteria;p__Firmicutes;c__Clostridia;o__Oscillospirales;f__Oscillospiraceae;g__Colidextribacter	0	0.000222436	0	0
d__Bacteria;p__Firmicutes;c__Clostridia;o__Oscillospirales;f__Oscillospiraceae;g__Oscillibacter	0	7.94414e-05	0	0
d__Bacteria;p__Firmicutes;c__Clostridia;o__Oscillospirales;f__Oscillospiraceae;g__UCG-002	0	0.000881799	0	0
d__Bacteria;p__Firmicutes;c__Clostridia;o__Oscillospirales;f__Ruminococcaceae;g__Faecalibacterium	0	6.35531e-05	0	0
d__Bacteria;p__Firmicutes;c__Clostridia;o__Peptostreptococcales-Tissierellales;f__Fusibacteraceae;g__Fusibacter	0	0.000103274	0	0
d__Bacteria;p__Firmicutes;c__Clostridia;o__Peptostreptococcales-Tissierellales;f__Peptostreptococcaceae;g__Proteocatella	0	7.94414e-05	0	0
d__Bacteria;p__Firmicutes;c__Clostridia;o__Peptostreptococcales-Tissierellales;f__Peptostreptococcales-Tissierellales;__	0	0.000699084	0	0
d__Bacteria;p__Firmicutes;c__Clostridia;o__Peptostreptococcales-Tissierellales;f__Peptostreptococcales-Tissierellales;g__Ezakiella	0	0.000182715	0	0
d__Bacteria;p__Firmicutes;c__Clostridia;o__Peptostreptococcales-Tissierellales;f__Peptostreptococcales-Tissierellales;g__Gallicola	0	5.5609e-05	0	0
d__Bacteria;p__Firmicutes;c__Clostridia;o__Peptostreptococcales-Tissierellales;f__Peptostreptococcales-Tissierellales;g__Gottschalkia	0	4.76648e-05	0	0
d__Bacteria;p__Firmicutes;c__Clostridia;o__Peptostreptococcales-Tissierellales;f__Peptostreptococcales-Tissierellales;g__Helcococcus	0	0.000111218	0	0
d__Bacteria;p__Firmicutes;c__Clostridia;o__Peptostreptococcales-Tissierellales;f__Peptostreptococcales-Tissierellales;g__Parvimonas	0	6.35531e-05	0	0
d__Bacteria;p__Firmicutes;c__Clostridia;o__Peptostreptococcales-Tissierellales;f__Peptostreptococcales-Tissierellales;g__uncultured	0	0.000142994	0	0
d__Bacteria;p__Fusobacteriota;c__Fusobacteriia;o__Fusobacteriales;f__Leptotrichiaceae;g__Hypnocyclicus	0	0.000190659	0	0
d__Bacteria;p__Fusobacteriota;c__Fusobacteriia;o__Fusobacteriales;f__Leptotrichiaceae;g__Leptotrichia	0	0.000222436	0	0.000175411
d__Bacteria;p__Fusobacteriota;c__Fusobacteriia;o__Fusobacteriales;f__Leptotrichiaceae;g__Streptobacillus	0	0.000150939	0	0
d__Bacteria;p__Fusobacteriota;c__Fusobacteriia;o__Fusobacteriales;f__Leptotrichiaceae;g__uncultured	0	0.00013505	0	0
d__Bacteria;p__Myxococcota;c__Polyangia;o__Nannocystales;f__Nannocystaceae;g__Nannocystis	0	8.73855e-05	0	0
d__Bacteria;p__Myxococcota;c__Polyangia;o__Polyangiales;f__Polyangiaceae;g__Pajaroellobacter	0	2.38324e-05	0	0
d__Bacteria;p__Patescibacteria;c__Gracilibacteria;o__Absconditabacteriales_(SR1);f__Absconditabacteriales_(SR1);g__Absconditabacteriales_(SR1)	0	0.000444872	0	0
d__Bacteria;p__Patescibacteria;c__Saccharimonadia;o__Saccharimonadales;f__Saccharimonadaceae;g__Candidatus_Saccharimonas	0	0.000206548	0	0
d__Bacteria;p__Patescibacteria;c__Saccharimonadia;o__Saccharimonadales;f__Saccharimonadaceae;g__TM7a	0	0.000476648	0	0
d__Bacteria;p__Patescibacteria;c__Saccharimonadia;o__Saccharimonadales;f__Saccharimonadales;g__Saccharimonadales	0	0.00055609	0	0
d__Bacteria;p__Planctomycetota;c__Phycisphaerae;o__Tepidisphaerales;f__WD2101_soil_group;g__WD2101_soil_group	0	0	0	4.78393e-05
d__Bacteria;p__Planctomycetota;c__Planctomycetes;o__Pirellulales;f__Pirellulaceae;__	0	0.000166827	0	0
d__Bacteria;p__Planctomycetota;c__Planctomycetes;o__Pirellulales;f__Pirellulaceae;g__p-1088-a5_gut_group	0	0.000627587	0	0
d__Bacteria;p__Proteobacteria;c__Alphaproteobacteria;o__Acetobacterales;f__Acetobacteraceae;g__Craurococcus-Caldovatus	0	3.97207e-05	0	0
d__Bacteria;p__Proteobacteria;c__Alphaproteobacteria;o__Acetobacterales;f__Acetobacteraceae;g__Roseomonas	0	0.000246268	0	0
d__Bacteria;p__Proteobacteria;c__Alphaproteobacteria;o__Rhizobiales;f__Beijerinckiaceae;g__Methylobacterium-Methylorubrum	0	0.000174771	0	0
d__Bacteria;p__Proteobacteria;c__Alphaproteobacteria;o__Rhizobiales;f__Labraceae;g__Labrys	0	7.14972e-05	0	0
d__Bacteria;p__Proteobacteria;c__Alphaproteobacteria;o__Rhizobiales;f__Rhizobiaceae;g__Aminobacter	0	0.000579922	0	0
d__Bacteria;p__Proteobacteria;c__Alphaproteobacteria;o__Rhizobiales;f__Rhizobiaceae;g__Aureimonas	0	6.35531e-05	0	0
d__Bacteria;p__Proteobacteria;c__Alphaproteobacteria;o__Rhizobiales;f__Rhizobiaceae;g__Mesorhizobium	0	0.000802358	0	0
d__Bacteria;p__Proteobacteria;c__Alphaproteobacteria;o__Rhizobiales;f__Rhizobiaceae;g__uncultured	0	0.000254212	0	0
d__Bacteria;p__Proteobacteria;c__Alphaproteobacteria;o__Rhizobiales;f__Xanthobacteraceae;g__Bradyrhizobium	0	0	0	6.37857e-05
d__Bacteria;p__Proteobacteria;c__Alphaproteobacteria;o__Rhodobacterales;f__Rhodobacteraceae;g__Rubellimicrobium	0	3.17765e-05	0	0
d__Bacteria;p__Proteobacteria;c__Alphaproteobacteria;o__Rhodospirillales;f__uncultured;g__uncultured	0	0.000349542	0	0
d__Bacteria;p__Proteobacteria;c__Alphaproteobacteria;o__Sphingomonadales;f__Sphingomonadaceae;g__Sphingopyxis	0	8.73855e-05	0	0
d__Bacteria;p__Proteobacteria;c__Gammaproteobacteria;o__Aeromonadales;f__Aeromonadaceae;g__Tolumonas	0	0	0	4.78393e-05
d__Bacteria;p__Proteobacteria;c__Gammaproteobacteria;o__Alteromonadales;f__Psychromonadaceae;g__Psychromonas	0	0.000770581	0	0
d__Bacteria;p__Proteobacteria;c__Gammaproteobacteria;o__Burkholderiales;f__Alcaligenaceae;g__Pusillimonas	0	0.000111218	0	0
d__Bacteria;p__Proteobacteria;c__Gammaproteobacteria;o__Burkholderiales;f__Burkholderiaceae;g__Lautropia	0	0	0	3.18928e-05
d__Bacteria;p__Proteobacteria;c__Gammaproteobacteria;o__Burkholderiales;f__Neisseriaceae;__	0	0.00013505	0	0
d__Bacteria;p__Proteobacteria;c__Gammaproteobacteria;o__Burkholderiales;f__Rhodocyclaceae;g__Azoarcus	0	0.00013505	0	0
d__Bacteria;p__Proteobacteria;c__Gammaproteobacteria;o__Cardiobacteriales;f__Wohlfahrtiimonadaceae;g__Ignatzschineria	0	0.000190659	0	0
d__Bacteria;p__Proteobacteria;c__Gammaproteobacteria;o__Cellvibrionales;f__Cellvibrionaceae;g__Aestuariicella	0	0.000428983	0	0
d__Bacteria;p__Proteobacteria;c__Gammaproteobacteria;o__Cellvibrionales;f__Cellvibrionaceae;g__uncultured	0	0.000190659	0	0
d__Bacteria;p__Proteobacteria;c__Gammaproteobacteria;o__Coxiellales;f__Coxiellaceae;g__Coxiella	0	0.000190659	0	0
d__Bacteria;p__Proteobacteria;c__Gammaproteobacteria;o__Enterobacterales;f__Erwiniaceae;g__Pantoea	0	0.000293933	0	0
d__Bacteria;p__Proteobacteria;c__Gammaproteobacteria;o__Oceanospirillales;f__Saccharospirillaceae;g__Oceanobacter	0	0.000127106	0	0
d__Bacteria;p__Proteobacteria;c__Gammaproteobacteria;o__Pasteurellales;f__Pasteurellaceae;g__Mannheimia	0	4.76648e-05	0	0
d__Bacteria;p__Proteobacteria;c__Gammaproteobacteria;o__Pasteurellales;f__Pasteurellaceae;g__uncultured	0	6.35531e-05	0	0
d__Bacteria;p__Proteobacteria;c__Gammaproteobacteria;o__Pseudomonadales;f__Moraxellaceae;g__Alkanindiges	0	9.53296e-05	0	0
d__Bacteria;p__Proteobacteria;c__Gammaproteobacteria;o__Pseudomonadales;f__Moraxellaceae;g__uncultured	0	0.000119162	0	0
d__Bacteria;p__Proteobacteria;c__Gammaproteobacteria;o__Pseudomonadales;f__Pseudomonadaceae;__	0	0.000317765	0	0
d__Bacteria;p__Proteobacteria;c__Gammaproteobacteria;o__Pseudomonadales;f__Pseudomonadaceae;g__Thiopseudomonas	0	0.000301877	0	0
d__Bacteria;p__Proteobacteria;c__Gammaproteobacteria;o__Xanthomonadales;f__Xanthomonadaceae;g__Lysobacter	0	3.17765e-05	0	0
d__Bacteria;p__Verrucomicrobiota;c__Lentisphaeria;o__Victivallales;f__Victivallaceae;g__Victivallaceae	0	0.00032571	0	0
d__Bacteria;p__Verrucomicrobiota;c__Verrucomicrobiae;o__Opitutales;f__Opitutaceae;g__Lacunisphaera	0	0	0	3.18928e-05

## Sheet: Table_S3
Table S3. Venn diagram for microbial communities at phylum, order and genus level across human, bovine and goat milk samples. Human-A; Colostrum Milk, Human-B; Mature Milk.
A. Phylum
Goat	Human-B	Bovine|Goat	Bovine|Human-A	Bovine|Goat|Human-A	Bovine|Goat|Human-A|Human-B
Cyanobacteria	Deinococcota	Spirochaetota	Crenarchaeota	Euryarchaeota	Proteobacteria
Thermoplasmatota		Fusobacteriota			Firmicutes
Desulfobacterota		Chloroflexi			Actinobacteriota
Verrucomicrobiota					Bacteroidota
Patescibacteria
Fibrobacterota
B. Order
Bovine	Goat	Human-B	Bovine|Goat	Bovine|Human-A	Goat|Human-A	Bovine|Goat|Human-A	Bovine|Goat|Human-B	Bovine|Goat|Human-A|Human-B
Enterobacterales	Acidaminococcales	Thermales	Acholeplasmatales	Nitrososphaerales	Caulobacterales	Chitinophagales	Unassigned	Bacillales
Nitriliruptorales	Azospirillales		Actinomycetales		Cellvibrionales	Methanobacteriales		Bacteroidales
	Bradymonadales		Aeromonadales			Oceanospirillales		Burkholderiales
	Christensenellales		Alteromonadales			Oscillospirales		Corynebacteriales
	Clostridia		Bifidobacteriales			Streptomycetales		Erysipelotrichales
	Clostridia_vadinBB60_group		Clostridia_UCG-014					Flavobacteriales
	Coriobacteriales		Clostridiales					Lactobacillales
	Cytophagales		Fusobacteriales					Micrococcales
	Desulfovibrionales		Lachnospirales					Peptostreptococcales-Tissierellales
	Fibrobacterales		Spirochaetales					Pseudomonadales
	Gastranaerophilales							Rhizobiales
	Methanomassiliicoccales							Sphingomonadales
	Propionibacteriales							Staphylococcales
	RF39							Xanthomonadales
	Rhodobacterales
	Rhodospirillales
	Saccharimonadales
	Sphingobacteriales
	Verrucomicrobiales
C. Genus
Bovine	Goat	Human-A	Human-B	Bovine|Goat	Goat|Human-A	Goat|Human-B	Bovine|Goat|Human-A	Bovine|Goat|Human-B	Goat|Human-A|Human-B	Bovine|Goat|Human-A|Human-B
Aliidiomarina	Akkermansia	Cellvibrio	Blastomonas	Acetitomaculum	Brevundimonas	Massilia	Bacillus	Enterococcus	Anaerococcus	Acinetobacter
Alloprevotella	Alkalibacterium	Granulicatella	Thermus	Acholeplasma	Finegoldia	Micrococcus	Bacteroides			Allorhizobium
Candidatus_Nitrososphaera	Amphibacillus			Aerococcus	Kocuria		Brachybacterium			Atopostipes
Escherichia-Shigella	Anaerosporobacter			Alistipes	Lactobacillus		Chitinophaga			Carnobacterium
Fusobacterium	Brevibacterium			Bacteroidales_RF16_group			Delftia			Corynebacterium
Kurthia	Brumimicrobium			Bifidobacterium			Facklamia			Gemella
Lactococcus	Candidatus_Saccharimonas			Clostridia_UCG-014			Halomonas			Jeotgalicoccus
Methanosphaera	Christensenellaceae_R-7_group			Clostridium_sensu_stricto_1			Methanobrevibacter			Polaromonas
Nitriliruptoraceae	Chryseobacterium			Dietzia			Microbacterium			Pseudomonas
Ruminococcus_gauvreauii_group	Clostridia_vadinBB60_group			Eubacterium_coprostanoligenes_group			Prevotella			Psychrobacter
	Devosia			Fermentimonas			Romboutsia			Rothia
	dgA-11_gut_group			Flaviflexus			Sphingomonas			Sphingobium
	Enhydrobacter			Georgenia			Stenotrophomonas			Staphylococcus
	Enteractinococcus			Jeotgalibaca			Streptomyces			Streptococcus
	Erysipelothrix			Lachnospiraceae_NK3A20_group			UCG-005			Turicibacter
	Eubacterium_nodatum_group			Oligella						Ulvibacter
	F082			Paeniclostridium
	Family_XIII_AD3011_group			Prevotellaceae_UCG-001
	Fastidiosipila			Prevotellaceae_UCG-003
	Fibrobacter			Proteiniphilum
	Flavobacterium			Rikenellaceae_RC9_gut_group
	Gastranaerophilales			Roseburia
	Glutamicibacter			Ruminobacter
	Guggenheimella			Succinivibrio
	Leucobacter			Tissierella
	Luteimonas			Treponema
	Marinospirillum
	Mesorhizobium
	Mobilicoccus
	Mogibacterium
	Muribaculaceae
	NK4A214_group
	Oceanisphaera
	Oceanobacillus
	p-251-o5
	Paenalcaligenes
	Paludibacter
	Paracoccus
	Pedobacter
	Phascolarctobacterium
	Prevotellaceae_UCG-004
	Proteiniclasticum
	RF39
	Ruminococcus
	Salinicoccus
	Skermanella
	Sphingobacterium
	Sporosarcina
	Taibaiella
	Thiopseudomonas
	UCG-002
	UCG-009
	UCG-010
	W5053

## Sheet: Table_S4
Table S4. Differential abundance analysis of bacterial genera in milk samples. Human-A; Colostrum milk, Human-B; Mature milk
	Human-A vs Bovine			Human-A vs Goat			Human-B vs Bovine			Human-B vs Goat
	log2FoldChange	pvalue	padj	log2FoldChange	pvalue	padj	log2FoldChange	pvalue	padj	log2FoldChange	pvalue	padj
Clostridium_methylpentosum_group	-1.78909	0.67415	NA	0	1	NA	0.450136	0.915751	NA	0	1	NA
Eubacterium_brachy_group	-2.24429	0.59718	NA	-4.25907	0.309269	NA	-0.00506478	0.999048	NA	-2.01984	0.629669	NA
Eubacterium_cellulosolvens_group	-3.5368	0.400905	NA	0	1	NA	-1.29757	0.757946	NA	0	1	NA
Eubacterium_coprostanoligenes_group	-6.49393	1.49703e-05	0.00013901	-8.14752	4.95426e-08	7.396e-07	-4.88171	0.00131751	0.00869558	-6.5353	1.58347e-05	0.000155181
Eubacterium_nodatum_group	-1.62094	0.602566	NA	-4.82465	0.109701	0.186403	0.618296	0.842558	NA	-2.58542	0.39136	NA
Eubacterium_ruminantium_group	0	1	NA	-1.89809	0.652843	NA	0	1	NA	0.341132	0.935567	NA
Ruminococcus_gauvreauii_group	-5.24311	0.079575	0.1925	-1.92596	0.52503	0.619951	-3.00388	0.315178	NA	0.313276	0.917655	NA
0319_6G20	0	1	NA	-2.34107	0.578132	NA	0	1	NA	-0.101841	0.980699	NA
Abditibacterium	0	NA	NA	-2.66377	NA	NA	0	NA	NA	-0.424541	NA	NA
Abiotrophia	0	1	1	0	1	1	5.66467	0.178315	NA	6.92322	0.0999773	NA
Absconditabacteriales_SR1	0	NA	NA	-3.87609	NA	NA	0	NA	NA	-1.63686	NA	NA
Acetitomaculum	-5.76884	2.96134e-05	0.000230985	-5.03944	0.000254278	0.00129059	-4.14686	0.00311344	0.0136991	-3.41746	0.0145858	0.0393617
Acetobacter	-2.10383	0.620558	NA	-3.46673	0.408512	NA	0.135398	0.974583	NA	-1.2275	0.769787	NA
Acholeplasma	-2.19009	0.169264	0.314347	-5.67455	0.000296148	0.00137544	-2.84794	0.102302	0.217804	-6.33239	0.000232119	0.00155097
Acidovorax	-3.97743	0.28216	0.454721	-4.44172	0.227615	0.317144	-1.7382	0.638354	NA	-2.20249	0.549658	NA
Acinetobacter	-2.07118	0.207784	0.356342	6.54159	6.9972e-05	0.000457004	-0.0354001	0.982823	1	8.57737	1.84966e-07	4.93324e-06
Actinobacillus	3.79053	NA	NA	5.04909	NA	NA	0	NA	NA	0	NA	NA
Actinomyces	5.3703	0.199781	0.350967	6.62887	0.113506	0.191313	0	1	NA	0	1	NA
Actinotalea	0	1	1	0	1	1	6.73314	0.108431	0.227189	7.9917	0.0567409	0.109749
Adhaeribacter	1.44191	0.735026	NA	-2.14575	0.607115	NA	0	1	NA	-1.43512	0.732129	NA
Aequorivita	-1.70631	0.655084	NA	-4.33948	0.24649	0.338008	0.532919	0.889041	NA	-2.10025	0.574865	NA
Aerococcus	-2.18142	0.294561	0.465541	-1.75294	0.398002	0.489309	-3.10997	0.159113	NA	-2.6815	0.223305	0.301154
Aeromicrobium	0	1	NA	-4.22985	0.312618	NA	0	1	NA	-1.99062	0.634645	NA
Aestuariicella	0	1	1	-5.59725	0.159614	0.241734	0	1	NA	-3.35803	0.398815	NA
Agathobacter	0	1	NA	-1.75674	0.677458	NA	0	1	NA	0.48249	0.90905	NA
Agromyces	0	1	NA	-1.65964	0.694558	NA	0	1	NA	0.579585	0.890926	NA
Akkermansia	-2.14718	0.460844	0.684154	-6.46463	0.0217069	0.0504082	0.092061	0.974776	NA	-4.22539	0.133524	0.204458
Algoriphagus	0	1	NA	-4.68222	0.262017	0.351035	0	1	NA	-2.44299	0.558396	NA
Aliidiomarina	-4.87916	0.0337904	0.099207	-5.90648	0.00984302	0.0257149	-3.30316	0.15299	0.288495	-4.33048	0.0598328	0.111981
Alistipes	-7.46612	5.94151e-07	9.81568e-06	-8.74737	4.42562e-09	1.15619e-07	-4.59398	0.00180623	0.0095369	-5.87523	6.2561e-05	0.000510915
Alkalibacterium	0	1	1	-6.59011	0.0296983	0.0620695	0	1	1	-4.35088	0.151184	0.22224
Alkaliflexus	-3.91968	0.35111	NA	0	1	NA	-1.68045	0.689335	NA	0	1	NA
Alkanindiges	0	1	NA	-3.35053	0.424521	NA	0	1	NA	-1.1113	0.791102	NA
Alloprevotella	-2.15163	0.272569	0.442924	3.18563	0.11687	0.193855	-5.04911	0.018609	0.0533997	0.288148	0.896273	0.908635
Allorhizobium_Neorhizobium_Pararhizobium_Rhizobium	0.0274642	0.976584	1	0.546498	0.557223	0.643423	0.0926952	0.923938	1	0.611729	0.526746	0.586603
Altererythrobacter	2.91421	0.489873	0.70776	4.17279	0.322807	0.411383	6.2757	0.135048	NA	7.53429	0.0727868	0.128912
Aminobacter	0	1	1	-5.78566	0.166717	0.243664	0	1	NA	-3.54643	0.396643	NA
Amphibacillus	-6.86095	0.000350077	0.00179645	-6.03611	0.00164449	0.00554352	-4.62171	0.0160276	0.0480829	-3.79687	0.0476913	0.0973698
Anaerocella	0.594838	0.865517	1	-4.51648	0.18363	0.26468	0	1	NA	-2.95875	0.384912	NA
Anaerococcus	8.16242	6.68385e-06	6.85974e-05	5.3442	0.00146656	0.0051085	5.78174	0.00152437	0.00910627	2.96352	0.0799065	0.136584
Anaerosporobacter	-4.55266	0.0415121	0.114012	-5.42093	0.0142922	0.0343341	-2.31342	0.300297	NA	-3.18169	0.15047	NA
Anaerovibrio	-1.79273	0.673522	NA	0	1	NA	0.446491	0.91643	NA	0	1	NA
Arcobacter	-2.53315	0.500668	0.71787	-4.69694	0.204617	0.287013	-0.293919	0.937718	NA	-2.45771	0.506846	NA
Arcticibacter	0	NA	NA	-3.94547	NA	NA	0	NA	NA	-1.70624	NA	NA
Arthrobacter	0	1	NA	-4.63762	0.268039	0.356816	0	1	NA	-2.3984	0.566778	NA
Atopobium	0	1	NA	-4.0785	0.330347	NA	0	1	NA	-1.83927	0.660676	NA
Atopostipes	-3.27487	2.65741e-05	0.000215915	-5.03326	9.06797e-11	3.15868e-09	-2.52894	0.0022458	0.0105874	-4.28734	2.01357e-07	4.93324e-06
Aureimonas	0	1	NA	-1.16405	0.783678	NA	0	1	NA	1.07517	0.79983	NA
Azoarcus	0	1	NA	-4.22985	0.312618	NA	0	1	NA	-1.99062	0.634645	NA
Bacillus	1.00587	0.466628	0.684154	0.206917	0.879745	0.952636	2.35075	0.0905591	0.195964	1.55179	0.259061	0.340018
Bacteroidales_BS11_gut_group	0	1	NA	-4.51867	0.280565	NA	0	1	NA	-2.27944	0.586217	NA
Bacteroidales_RF16_group	-3.27547	0.00880033	0.0327292	-5.90884	1.94565e-06	2.39201e-05	-4.06178	0.00538828	0.0209192	-6.69515	4.01553e-06	6.5587e-05
Bacteroides	-5.32827	1.98287e-06	2.76185e-05	-4.54039	5.06174e-05	0.000356227	-5.50152	6.9719e-06	0.000153382	-4.71364	0.000117417	0.00082192
Bathyarchaeia	-2.62741	0.535049	NA	0	1	NA	-0.38818	0.926978	NA	0	1	NA
Bergeyella	22.0277	NA	NA	9.21239	NA	NA	23.4666	NA	NA	10.6512	NA	NA
Bifidobacterium	-7.70203	2.14036e-06	2.78246e-05	-5.03953	0.00196223	0.00612099	-5.49933	0.000771326	0.00598912	-2.83683	0.0833114	0.137604
Bizionia	0	1	NA	-2.07425	0.62267	NA	0	1	NA	0.164978	0.968781	NA
Blastococcus	0	1	NA	-3.8979	0.303238	NA	2.66489	0.491922	NA	-1.14634	0.761662	NA
Blastomonas	7.15189	0.0100125	0.0354988	8.41046	0.00245709	0.00740091	8.60187	0.00196809	0.00999183	9.86045	0.000388449	0.00237925
Blautia	-4.7831	0.121038	0.25379	-4.95768	0.106858	0.184574	-2.54386	0.409606	NA	-2.71845	0.376605	NA
Brachybacterium	-0.440766	0.728413	0.939715	-4.38708	0.000279391	0.00132711	-1.85391	0.216153	0.365797	-5.80023	6.09669e-05	0.000510915
Bradymonadaceae	0	1	NA	-1.55762	0.712682	NA	0	1	NA	0.681608	0.871977	NA
Bradymonadales	0	1	NA	-4.15386	0.321439	NA	0	1	NA	-1.91463	0.647662	NA
Bradymonas	0	1	NA	-2.23213	0.596139	NA	0	1	NA	0.00709574	0.998656	NA
Brevibacterium	0	1	1	-6.90744	0.0235804	0.0535685	0	1	1	-4.66821	0.126018	0.197071
Brevundimonas	0.485476	0.789763	0.976017	-0.354586	0.843692	0.923202	2.64039	0.14727	0.283168	1.80033	0.317061	0.3884
Brumimicrobium	0	1	1	-5.76533	0.0744642	0.135167	0	1	NA	-3.52609	0.275296	NA
Butyricimonas	0	1	NA	-2.47356	0.556577	NA	0	1	NA	-0.234337	0.955582	NA
Butyrivibrio	0	1	NA	-4.0854	0.329524	NA	0	1	NA	-1.84617	0.65948	NA
Calothrix_PCC_6303	0	1	NA	-1.01781	0.810438	NA	0	1	NA	1.22141	0.773468	NA
Campylobacter	-0.631769	0.851235	1	2.15413	0.52475	0.619951	-3.24198	0.351105	NA	-0.456084	0.896156	0.908635
Candidatus_Methanoplasma	-1.70451	0.651231	0.881875	-4.88229	0.186007	0.26627	0.534724	0.887227	NA	-2.64306	0.474031	NA
Candidatus_Nitrososphaera	-0.321742	0.849197	1	1.46905	0.38785	0.479649	1.32651	0.436134	0.619951	3.1173	0.0687055	0.123167
Candidatus_Saccharimonas	0	1	NA	-3.78055	0.323641	NA	0	1	NA	-1.54132	0.68739	NA
Carnobacterium	-8.3914	7.75849e-09	3.78227e-07	0.857534	0.561561	0.644869	-6.45012	9.92199e-06	0.0001871	2.79882	0.0591829	0.111981
Catenisphaera	0	1	NA	-0.679302	0.873001	NA	0	1	NA	1.55992	0.713568	NA
Cellulomonas	0	1	1	-2.34106	0.578133	0.660272	5.7379	0.172631	NA	3.48353	0.399669	NA
Cellulosilyticum	-4.37697	0.171217	0.314975	-3.61071	0.258118	0.348043	-2.13773	0.503951	NA	-1.37148	0.667532	NA
Cellulosimicrobium	0	NA	NA	-3.59398	NA	NA	0	NA	NA	-1.35475	NA	NA
Cellvibrio	1.25169	0.553359	0.78192	-1.30908	0.513165	0.615917	2.10662	0.332693	NA	-0.454151	0.826193	NA
Chitinophaga	-0.40869	0.739654	0.942696	0.798923	0.51572	0.615917	1.29096	0.299221	0.470205	2.49857	0.0444074	0.0938163
Chloroplast	-0.470776	0.716982	0.932077	2.21372	0.0888122	0.155981	0.100307	0.938601	1	2.78481	0.0327632	0.0718835
Christensenellaceae_R_7_group	-4.91918	0.00324217	0.0134516	-7.50223	6.29948e-06	5.70001e-05	-4.0967	0.0173122	0.0507825	-6.67975	9.53078e-05	0.000737382
Chryseobacterium	-5.31314	0.0117668	0.0409738	-7.23188	0.00055351	0.00222648	-3.0739	0.145008	0.283168	-4.99264	0.0171197	0.0449393
Cloacibacterium	-4.50578	0.282926	NA	0	1	NA	-2.26655	0.5891	NA	0	1	NA
Clostridia_UCG_014	-5.49091	0.00115684	0.00537252	-7.80514	3.07357e-06	3.38092e-05	-3.25166	0.0543279	0.125812	-5.56589	0.000877101	0.00415915
Clostridia_vadinBB60_group	-2.91745	0.272544	0.442924	-5.64938	0.0293875	0.0620695	-0.678214	0.79867	NA	-3.41014	0.188557	NA
Clostridium_sensu_stricto_1	-6.71699	3.44374e-06	3.95017e-05	-5.9065	4.43956e-05	0.000331382	-4.59812	0.0015654	0.00910627	-3.78763	0.00917235	0.029963
Clostridium_sensu_stricto_10	2.96616	0.482026	NA	4.22471	0.316667	NA	0	1	NA	0	1	NA
Cnuella	-3.78717	NA	NA	0	NA	NA	-1.54794	NA	NA	0	NA	NA
Colidextribacter	0	1	NA	-3.71394	0.375678	NA	0	1	NA	-1.47472	0.725015	NA
Coprococcus	-4.52532	NA	NA	-4.78086	NA	NA	-2.28609	NA	NA	-2.54163	NA	NA
Corynebacterium	-0.0769999	0.945779	1	-2.96427	0.0087839	0.0235364	3.7183	0.00101615	0.00705955	0.831026	0.462314	0.526822
Coxiella	0	1	NA	-4.02858	0.336334	NA	0	1	NA	-1.78936	0.669353	NA
Craurococcus_Caldovatus	0	1	NA	-0.517758	0.903111	NA	0	1	NA	1.72147	0.685667	NA
Cutibacterium	3.64921	0.27352	NA	4.36604	0.189665	NA	2.99302	0.380849	NA	3.70986	0.276866	NA
Cytophaga	0	1	NA	-0.695591	0.869972	NA	0	1	NA	1.54363	0.716408	NA
Deinococcus	0	NA	NA	-4.67813	NA	NA	0	NA	NA	-2.43891	NA	NA
Delftia	6.87178	NA	NA	8.82586	NA	NA	8.24988	NA	NA	10.204	NA	NA
Dermabacter	2.65048	0.53074	NA	3.90903	0.355216	NA	0	1	NA	0	1	NA
Desulfomicrobium	0	1	NA	-2.44038	0.56194	NA	0	1	NA	-0.201151	0.961872	NA
Desulforhopalus	-5.50333	0.0544756	0.145517	-0.00124323	0.999666	1	-3.26409	0.254046	NA	2.23799	0.451104	NA
Desulfovibrio	0	1	NA	-3.7243	0.374339	NA	0	1	NA	-1.48507	0.723158	NA
Devosia	-0.32949	0.91228	1	-1.76649	0.551805	0.640707	-1.92797	0.533651	NA	-3.36497	0.273962	0.353576
dgA_11_gut_group	-2.4963	0.262934	0.438224	-7.33369	0.000549539	0.00222648	0.262663	0.90573	1	-4.57473	0.0301404	0.0681636
Dietzia	-3.84929	0.00371258	0.0150823	-4.10034	0.00196004	0.00612099	-3.51095	0.0142695	0.044043	-3.762	0.00855015	0.0285653
Dokdonella	-3.49499	0.40659	NA	0	1	NA	-1.25576	0.765559	NA	0	1	NA
Dorea	-4.35817	0.15544	0.294279	-4.5873	0.133018	0.210611	-2.11893	0.489765	NA	-2.34806	0.441909	NA
Dyadobacter	0	1	NA	-3.75129	0.370863	NA	0	1	NA	-1.51207	0.718325	NA
Elusimicrobium	0	1	NA	-2.34107	0.578132	NA	0	1	NA	-0.101841	0.980699	NA
Enhydrobacter	1.3785	NA	NA	-1.8241	NA	NA	6.45752	NA	NA	3.25493	NA	NA
Ensifer	4.66535	0.265854	NA	5.92391	0.157717	0.240605	0	1	NA	0	1	NA
Enteractinococcus	-4.87847	0.0184558	0.0609979	-6.41461	0.00182467	0.0059587	-3.29527	0.11392	0.23496	-4.83141	0.0197109	0.0475001
Enterococcus	-0.180484	0.912743	1	3.02791	0.0671405	0.12418	4.15614	0.0115266	0.0378479	7.36453	8.27723e-06	9.35963e-05
Enterorhabdus	0	1	NA	-0.695591	0.869972	NA	0	1	NA	1.54363	0.716408	NA
Ercella	-5.37617	0.144615	0.293156	-4.98046	0.176077	0.255556	-3.13694	0.394655	NA	-2.74123	0.456483	NA
Eremococcus	0	1	1	0	1	1	5.51304	0.190534	NA	6.7716	0.107881	NA
Erysipelatoclostridium	-3.3169	0.431346	NA	-1.68095	0.690792	NA	-1.07767	0.79821	NA	0.558274	0.894897	NA
Erysipelothrix	-3.18995	0.210151	0.356342	-6.59899	0.0079784	0.0216556	-0.950712	0.70879	0.820705	-4.35975	0.0796459	0.136584
Erysipelotrichaceae_UCG_003	-1.79273	0.673522	NA	0	1	NA	0.446491	0.91643	NA	0	1	NA
Erysipelotrichaceae_UCG_009	0	1	NA	-0.983698	0.816701	NA	0	1	NA	1.25553	0.767351	NA
Escherichia_Shigella	-5.69724	0.0192511	0.0625659	-4.88904	0.0443281	0.0890823	-3.45801	0.155412	NA	-2.6498	0.275746	0.353576
Eubacterium	0	1	NA	-2.93548	0.484617	NA	0	1	NA	-0.696259	0.868339	NA
Ezakiella	0	1	NA	-2.40618	0.567491	NA	0	1	NA	-0.166951	0.968356	NA
F082	0	1	1	-7.7464	0.000327708	0.00145725	2.82493	0.224537	0.375177	-4.83483	0.0239197	0.0558127
Facklamia	-1.915	0.0987976	0.211709	-4.60838	6.31689e-05	0.000425881	-1.57224	0.202265	0.351302	-4.26562	0.000498992	0.00282122
Faecalibacterium	0	1	NA	-0.983698	0.816701	NA	0	1	NA	1.25553	0.767351	NA
Family_XIII_AD3011_group	-3.36079	0.150336	0.293156	-5.1824	0.0242846	0.0539945	-1.64607	0.482962	NA	-3.46767	0.133409	NA
Family_XIII_UCG_001	-1.79276	0.673518	NA	-2.16301	0.607692	NA	0.446469	0.916434	NA	0.0762114	0.985569	NA
Fastidiosipila	-5.85707	0.0120218	0.0411272	-5.76583	0.0131933	0.0324399	-3.61783	0.120825	0.245367	-3.5266	0.129533	0.200435
Fermentimonas	-8.79764	1.38803e-08	4.67125e-07	-8.52212	3.78267e-08	6.58814e-07	-6.5584	2.33223e-05	0.000307855	-6.28288	5.00565e-05	0.000459894
Ferruginibacter	0	1	NA	-2.93233	0.485091	NA	0	1	NA	-0.693108	0.86893	NA
Fibrobacter	0	1	1	-5.82839	0.0750211	0.135167	0	1	NA	-3.58916	0.27293	NA
Finegoldia	8.21136	1.18742e-06	1.78113e-05	7.61849	2.2208e-06	2.57859e-05	2.08149	0.24777	0.40882	1.48862	0.388333	0.460362
Flaviflexus	-2.64272	0.0956495	0.207241	-5.70909	0.000202433	0.00108483	-1.82495	0.265875	0.422838	-4.89131	0.00212783	0.00893688
Flavobacterium	0.342726	0.866528	1	-7.46176	5.11331e-05	0.000356227	1.50114	0.467465	0.63133	-6.30335	0.000758478	0.00375244
Flexilinea	0	1	NA	-4.24606	0.310757	NA	0	1	NA	-2.00683	0.631883	NA
Fournierella	-3.23505	0.443012	NA	0	1	NA	-0.995825	0.813326	NA	0	1	NA
Frisingicoccus	-3.82516	0.325758	NA	-3.14376	0.418321	NA	-1.58593	0.683693	NA	-0.904529	0.815867	NA
Fusibacter	0	1	NA	-1.79331	0.671057	NA	0	1	NA	0.445918	0.915897	NA
Fusobacterium	-2.53722	0.189612	0.339215	0.230066	0.905657	0.965727	-5.40427	0.0108243	0.0366362	-2.63699	0.215072	0.295473
Gallicola	0	1	NA	-1.01781	0.810438	NA	0	1	NA	1.22141	0.773468	NA
Gardnerella	0	1	NA	-0.679302	0.873001	NA	0	1	NA	1.55992	0.713568	NA
Gastranaerophilales	-3.90612	0.217387	0.365436	-4.79562	0.127136	0.204395	-1.66689	0.598622	NA	-2.55639	0.416109	NA
Gemella	6.33753	3.54822e-07	7.6878e-06	8.20479	4.82005e-11	2.2516e-09	7.69667	6.27231e-10	8.27945e-08	9.56393	1.78187e-14	8.73114e-13
Geobacillus	-2.36763	0.576926	NA	0	1	NA	-0.128407	0.975863	NA	0	1	NA
Georgenia	-7.76332	2.31383e-09	1.50399e-07	-5.60367	1.72662e-05	0.000144346	-5.52408	2.12886e-05	0.000307855	-3.36443	0.0098725	0.0315491
Glutamicibacter	-4.62448	0.076873	0.18975	-7.26646	0.00508037	0.0141573	-2.38524	0.361511	0.5485	-5.02723	0.0525671	0.104424
Glycomyces	0	1	NA	-3.06072	0.466012	NA	0	1	NA	-0.821493	0.844878	NA
Gottschalkia	0	1	NA	-2.70906	0.519251	NA	0	1	NA	-0.469837	0.911	NA
Granulicatella	7.94487	0.000287429	0.00151483	4.86949	0.0161852	0.038008	6.65093	0.00267277	0.0121657	3.57555	0.0812429	0.137272
Guggenheimella	-1.09175	0.663894	NA	-4.20168	0.079165	0.141414	0.623619	0.804656	NA	-2.48631	0.300796	NA
Haemophilus	9.60396	0.000181994	0.00100924	5.31397	0.027484	0.0592182	5.4602	0.0368479	0.0917722	1.17021	0.634747	0.681963
Halococcus	0	1	1	0	1	1	5.00189	0.236392	NA	6.26044	0.138355	NA
Halolactibacillus	-2.62131	0.53602	0.762948	0	1	1	3.26721	0.432407	NA	7.06041	0.0932412	NA
Halomonas	-5.55968	7.77782e-05	0.00048925	-4.06763	0.00385087	0.0110251	-7.05212	1.3313e-05	0.000219664	-5.56007	0.000597108	0.00313482
Helcococcus	0	1	NA	-2.51437	0.550017	NA	0	1	NA	-0.275146	0.947848	NA
Hydrogenophilus	21.3202	NA	NA	26.4808	NA	NA	0	NA	NA	0	NA	NA
Hymenobacter	0	1	NA	-3.76793	0.368731	NA	0	1	NA	-1.52871	0.715352	NA
Hypnocyclicus	0	NA	NA	-2.66377	NA	NA	0	NA	NA	-0.424541	NA	NA
Iamia	-2.49838	0.555723	NA	-2.52664	0.548052	NA	-0.259151	0.951266	NA	-0.287417	0.945523	NA
Ignatzschineria	0	NA	NA	-2.42155	NA	NA	0	NA	NA	-0.182328	NA	NA
Incertae_Sedis	-1.78913	0.674144	NA	-4.57012	0.275099	0.361608	0.450099	0.915758	NA	-2.3309	0.577771	NA
Irregularibacter	-5.48959	0.157024	0.29442	0	1	1	-3.25036	0.402084	NA	0	1	NA
Izemoplasmatales	-2.23972	0.597935	0.826932	-5.31516	0.204061	0.287013	-0.000492003	0.999908	NA	-3.07593	0.46234	NA
Jeotgalibaca	-6.7239	1.4464e-05	0.00013901	-7.43474	1.47116e-06	1.92171e-05	-4.48466	0.00382241	0.0152896	-5.1955	0.000765804	0.00375244
Jeotgalicoccus	-0.740061	0.489988	0.70776	-4.83633	4.95475e-06	4.70702e-05	0.272042	0.804259	0.923149	-3.82423	0.000423883	0.00249243
JG30_KF_CM45	-4.5464	0.0604488	0.157167	-3.43029	0.156385	0.240328	-2.9735	0.221759	NA	-1.85739	0.445088	NA
Jonesia	0	1	NA	-3.35053	0.424521	NA	0	1	NA	-1.1113	0.791102	NA
Kocuria	-0.344276	0.842684	1	-2.22161	0.198422	0.28211	0.790138	0.650793	0.773916	-1.0872	0.531688	0.587655
Kribbella	0	1	NA	-2.0904	0.619933	NA	0	1	NA	0.148827	0.971833	NA
Kurthia	-7.63854	9.04743e-05	0.000534621	-0.286356	0.888871	0.952688	-4.05306	0.030734	0.078017	3.29913	0.095307	0.155668
Labrys	0	1	NA	-2.93233	0.485091	NA	0	1	NA	-0.693108	0.86893	NA
Lachnoclostridium	-3.06397	0.4648	0.684154	-5.7821	0.163915	0.243664	-0.824747	0.844017	NA	-3.54288	0.393694	NA
Lachnospiraceae_AC2044_group	-1.07012	0.7522	0.946317	-2.55568	0.449239	0.542723	-2.68143	0.44148	0.619951	-4.16699	0.230114	0.307515
Lachnospiraceae_FCS020_group	0	NA	NA	-2.53527	NA	NA	0	NA	NA	-0.296041	NA	NA
Lachnospiraceae_FE2018_group	0	1	NA	-4.09128	0.328824	NA	0	1	NA	-1.85206	0.658461	NA
Lachnospiraceae_NK3A20_group	-8.48386	5.81764e-11	1.13444e-08	-7.07963	4.67023e-08	7.396e-07	-5.10253	3.01636e-05	0.000361964	-3.69829	0.00249982	0.0102076
Lachnospiraceae_NK4A136_group	-4.53233	0.152443	0.294279	-7.81504	0.0130662	0.0324399	-2.2931	0.469077	0.63133	-5.5758	0.076593	0.134038
Lachnospiraceae_UCG_001	0	NA	NA	-4.41434	NA	NA	0	NA	NA	-2.17512	NA	NA
Lachnospiraceae_UCG_008	-1.79273	0.673522	NA	0	1	NA	0.446491	0.91643	NA	0	1	NA
Lactobacillus	2.80122	NA	NA	-0.210596	NA	NA	5.86428	NA	NA	2.85247	NA	NA
Lactococcus	-5.00678	0.028351	0.0863821	-0.33713	0.884265	0.952636	-3.34556	0.14802	0.283168	1.3241	0.57226	0.627778
Lawsonella	0	1	NA	-4.28857	0.305913	NA	0	1	NA	-2.04934	0.624663	NA
Lechevalieria	1.57779	0.711004	NA	2.83633	0.50539	NA	0	1	NA	0	1	NA
Legionella	-1.79273	0.673522	NA	0	1	NA	0.446491	0.91643	NA	0	1	NA
Leptotrichia	0	NA	NA	-2.64068	NA	NA	5.87525	NA	NA	3.32127	NA	NA
Leucobacter	-4.20839	0.0928755	0.203491	-7.4604	0.00257633	0.00758384	-1.96915	0.4317	0.619951	-5.22117	0.0349006	0.075447
Leuconostoc	0	NA	NA	-2.98223	NA	NA	0	NA	NA	-0.743002	NA	NA
Longispora	-4.2667	NA	NA	0	NA	NA	-2.02747	NA	NA	0	NA	NA
Luteimonas	-2.71345	0.270242	0.442924	-7.40776	0.00182305	0.0059587	-0.474213	0.847211	0.947728	-5.16853	0.0296127	0.0680167
Luteolibacter	2.04516	0.629923	NA	-1.46451	0.724643	NA	0	1	NA	-1.35714	0.746206	NA
Lysinibacillus	0	NA	NA	-5.23188	NA	NA	0	NA	NA	-2.99265	NA	NA
Macrococcus	-3.39759	0.420021	NA	0	1	NA	-1.15837	0.783372	NA	0	1	NA
Mailhella	-4.56272	0.208755	0.356342	-5.79734	0.108906	0.186403	-2.32349	0.522105	NA	-3.55811	0.325155	0.391189
Mammalia	0.929077	0.564445	0.791847	0.98689	0.536308	0.62971	1.32349	0.421906	0.618796	1.3813	0.397304	0.466592
Mannheimia	0	1	NA	-2.34107	0.578132	NA	0	1	NA	-0.101841	0.980699	NA
Marinobacter	-2.23979	0.597923	NA	0	1	NA	-0.000568305	0.999893	NA	0	1	NA
Marinospirillum	-0.666871	0.811756	0.989328	-8.46831	0.00143792	0.00509364	1.57237	0.574428	0.70864	-6.22908	0.0190667	0.0474545
Marvinbryantia	-6.2043	0.0830312	0.1925	-3.57107	0.319626	0.409827	-3.96507	0.267964	NA	-1.33184	0.710509	0.746034
Massilia	1.57651	0.412663	0.618995	-0.509787	0.78473	0.863203	3.93309	0.0407979	0.0979149	1.84679	0.321933	0.391109
MBA03	-2.85572	0.49938	NA	-0.461705	0.913583	NA	-0.61649	0.884064	NA	1.77752	0.6761	NA
Meiothermus	5.54937	NA	NA	6.80798	NA	NA	5.41633	NA	NA	6.67493	NA	NA
Mesorhizobium	0	1	1	-5.79657	0.0687929	0.12612	0	1	NA	-3.55733	0.264084	NA
Methanobrevibacter	-4.86162	5.78969e-07	9.81568e-06	-5.50046	1.50113e-08	3.13736e-07	-3.98154	0.000108507	0.00102307	-4.62038	6.90964e-06	8.46431e-05
Methanocorpusculum	0	1	1	-6.58426	0.115459	0.193047	0	1	1	-4.34503	0.298905	0.373132
Methanolobus	0	1	NA	-2.34107	0.578132	NA	0	1	NA	-0.101841	0.980699	NA
Methanomassiliicoccus	-4.04677	NA	NA	0	NA	NA	-1.80755	NA	NA	0	NA	NA
Methanosphaera	-7.36245	0.00189396	0.00858888	-5.75053	0.0153023	0.036343	-5.12321	0.0306495	0.078017	-3.51129	0.13866	0.20799
Methylobacterium_Methylorubrum	0	1	NA	-2.53978	0.545951	NA	0	1	NA	-0.300559	0.943033	NA
Methylophaga	-0.791421	0.847244	NA	-3.68863	0.359636	NA	1.44781	0.724536	NA	-1.44941	0.718881	NA
Microbacterium	-1.10627	0.296037	0.465541	-2.05716	0.0509416	0.0993863	-0.215242	0.841528	0.947728	-1.16613	0.276607	0.353576
Micrococcus	2.38954	0.197798	0.350641	-0.593836	0.73964	0.817908	4.79275	0.00973494	0.0338161	1.80937	0.310848	0.383988
Mitochondria	0.475178	0.745469	0.943938	-0.866012	0.549047	0.640707	0.994544	0.506203	0.648726	-0.346647	0.814568	0.837353
Mobilicoccus	0	1	1	-5.46519	0.0997718	0.173769	0	1	NA	-3.22595	0.331266	NA
Mogibacterium	-3.42402	0.0839103	0.1925	-6.99417	0.000265528	0.00129059	-1.18478	0.549791	0.684646	-4.75492	0.0131661	0.0381588
Moheibacter	-4.4673	0.234136	NA	-2.06817	0.583858	0.663187	-2.22807	0.552913	NA	0.171056	0.963865	NA
Monoglobus	-4.49487	0.0918159	0.203456	-6.82732	0.00983103	0.0257149	-2.25564	0.39754	0.58961	-4.58809	0.0827477	0.137604
Muribaculaceae	-6.74733	0.00465631	0.0185302	-6.06618	0.0108932	0.0274299	-4.50809	0.0586595	0.133501	-3.82694	0.108219	0.172916
Myroides	0	1	NA	-3.08828	0.461972	NA	0	1	NA	-0.849051	0.839731	NA
Nannocystis	0	1	NA	-3.22414	0.442343	NA	0	1	NA	-0.984916	0.814454	NA
Neisseria	4.88429	0.147125	0.293156	2.86951	0.38251	0.47871	8.46867	0.0117558	0.0378479	6.4539	0.0489749	0.0986206
Nesterenkonia	-4.96184	0.236573	NA	0	1	1	-2.72261	0.516046	NA	0	1	NA
Niastella	0	1	NA	-2.56616	0.541747	NA	0	1	NA	-0.326932	0.938037	NA
Nitriliruptoraceae	-4.64775	0.172679	NA	0	1	1	-2.40852	0.47978	NA	0	1	NA
Nitrososphaeraceae	1.98532	NA	NA	1.5614	NA	NA	-0.000622712	NA	NA	-0.424539	NA	NA
NK4A214_group	-4.01673	0.117497	0.249044	-6.92209	0.00629681	0.0173162	-1.77749	0.488492	0.638425	-4.68285	0.064579	0.117199
Nocardioides	-5.64864	0.0389025	0.109942	-5.58177	0.0408479	0.0828855	-3.40941	0.212572	0.36441	-3.34253	0.220707	0.300407
Nocardiopsis	-4.21896	NA	NA	0	NA	NA	-1.97974	NA	NA	0	NA	NA
Novosphingobium	4.86233	NA	NA	2.18821	NA	NA	0	NA	NA	-0.521605	NA	NA
Oceanisphaera	-3.31926	0.0812062	0.1925	-5.9868	0.00128507	0.00463069	-1.72802	0.367867	0.551801	-4.39556	0.0190944	0.0474545
Oceanobacillus	0.977204	0.673556	0.905817	-4.9497	0.022247	0.0510948	1.14119	0.63203	0.758436	-4.78572	0.0320929	0.0714797
Oceanobacter	0	1	NA	-2.08721	0.620473	NA	0	1	NA	0.152014	0.971231	NA
Oerskovia	0	1	NA	-4.2293	0.312681	NA	0	1	NA	-1.99007	0.634739	NA
Ohtaekwangia	0	1	NA	-2.19696	0.602005	NA	0	1	NA	0.0422626	0.991995	NA
Oligella	-3.34533	0.0240758	0.0757223	-8.19697	8.74974e-09	2.03188e-07	-0.127901	0.929252	1	-4.97954	0.000309941	0.00198093
Olsenella	-5.21604	0.155069	0.294279	-5.32183	0.146173	0.227987	-2.97681	0.417104	NA	-3.08259	0.399936	0.466592
Ornithinimicrobium	-1.23653	0.704885	0.9225	-3.7431	0.241865	0.334767	-0.345566	0.916264	NA	-2.85213	0.375832	NA
Oscillibacter	0	1	NA	-3.45732	0.409795	NA	0	1	NA	-1.21809	0.771508	NA
p_1088_a5_gut_group	0	1	1	-5.56914	0.161013	0.242098	0	1	NA	-3.32991	0.401979	NA
p_251_o5	-4.96861	0.0489563	0.13259	-5.57223	0.0264476	0.0575787	-2.72937	0.27943	NA	-3.33299	0.184302	0.260504
p_2534_18B5_gut_group	0	1	NA	-2.07425	0.62267	NA	0	1	NA	0.164978	0.968781	NA
Paenalcaligenes	1.13405	0.623042	0.85377	-7.04945	0.000883406	0.00335694	0	1	1	-6.0309	0.00504183	0.0190038
Paenibacillus	0.397332	0.909572	NA	1.60699	0.645559	NA	-0.148271	0.966801	NA	1.06139	0.765477	NA
Paeniclostridium	-9.23161	3.2275e-08	7.86702e-07	-6.39933	0.000130324	0.000756605	-3.98438	0.00807174	0.0287965	-1.15211	0.444649	0.514672
Paeniglutamicibacter	0	1	NA	-1.55762	0.712682	NA	0	1	NA	0.681608	0.871977	NA
Paludibacter	-3.17601	0.337333	NA	-3.92815	0.230353	NA	-0.936779	0.777182	NA	-1.68892	0.606059	NA
Pantoea	0	NA	NA	-4.1546	NA	NA	0	NA	NA	-1.91538	NA	NA
Parabacteroides	-4.31812	0.303696	NA	0	1	NA	-2.07889	0.620476	NA	0	1	NA
Paracoccus	0.720736	0.697019	0.921461	-1.99521	0.272879	0.36096	3.44485	0.06198	0.138667	0.728904	0.687839	0.727427
Parasutterella	-3.89039	0.354773	NA	-3.63503	0.385976	0.479649	-1.65117	0.694506	NA	-1.39581	0.739215	NA
Parvimonas	0	1	NA	-1.16405	0.783678	NA	0	1	NA	1.07517	0.79983	NA
Pasteurella	-1.7891	0.674148	NA	-1.01781	0.810438	NA	0.450122	0.915753	NA	1.22142	0.773467	NA
Patulibacter	0	1	NA	-1.01781	0.810438	NA	0	1	NA	1.22141	0.773468	NA
Pedobacter	-4.43519	0.147694	0.293156	-6.56751	0.0309729	0.0640925	-2.19596	0.473498	0.63133	-4.32827	0.155075	0.225703
Pelagibacterium	-2.95999	0.483516	NA	0	1	NA	-0.720761	0.864529	NA	0	1	NA
Peptoniphilus	6.71627	0.0309021	0.0927063	3.08849	0.301714	0.389248	0	1	1	-1.47522	0.636639	0.681963
Peredibacter	0	1	NA	-2.27434	0.589132	NA	0	1	NA	-0.0351123	0.993347	NA
Phascolarctobacterium	-5.05244	0.0135538	0.0455688	-6.30139	0.00190157	0.00611429	-2.8132	0.169233	0.310261	-4.06215	0.0453127	0.0938163
Phreatobacter	2.69626	0.523526	NA	3.95483	0.349444	NA	3.90675	0.358691	NA	5.16532	0.224929	NA
Planococcus	0	NA	NA	-5.72739	NA	NA	0	NA	NA	-3.48816	NA	NA
Polaromonas	0.568808	0.576519	0.803008	-0.391719	0.699974	0.790782	2.32636	0.0224461	0.0617269	1.36584	0.179326	0.257389
Pontibacter	0	1	NA	-0.983698	0.816701	NA	0	1	NA	1.25553	0.767351	NA
Porphyrobacter	3.96289	0.345435	NA	5.22145	0.213835	NA	0	1	NA	0	1	NA
Porphyromonas	-0.634441	0.790824	0.976017	2.19409	0.364065	0.458371	-1.62667	0.516612	0.6557	1.20186	0.635065	0.681963
Prevotella	2.73973	0.0749039	0.189688	2.25893	0.14094	0.221477	0.988672	0.523549	0.658175	0.507869	0.742525	0.774122
Prevotellaceae_Ga6A1_group	-2.62327	0.527033	NA	-2.64443	0.520477	NA	-0.38404	0.926219	NA	-0.405202	0.921562	NA
Prevotellaceae_UCG_001	-4.98246	0.00531285	0.0207201	-5.38405	0.00235965	0.00725244	-2.21905	0.210473	NA	-2.62064	0.135377	NA
Prevotellaceae_UCG_003	-7.80899	7.40304e-05	0.000486241	-6.50517	0.00096306	0.00359428	-6.22251	0.00172377	0.00948074	-4.91869	0.0132388	0.0381588
Prevotellaceae_UCG_004	-3.67829	0.0805977	0.1925	-7.49441	0.000264852	0.00129059	-1.43905	0.494251	0.639619	-5.25517	0.0105386	0.032651
Proteiniclasticum	-0.992962	0.626098	0.85377	-5.60544	0.00343853	0.0099813	-0.16383	0.937153	1	-4.77631	0.0147272	0.0393617
Proteiniphilum	-5.176	0.000821638	0.00400549	-6.60692	1.88422e-05	0.000151462	-2.77649	0.0706885	0.155515	-4.2074	0.00606664	0.0217511
Proteocatella	0	1	NA	-1.23012	0.77164	NA	0	1	NA	1.00911	0.811814	NA
Pseudohongiella	-1.37838	0.746295	NA	-1.30459	0.758129	NA	0.860847	0.839874	NA	0.934638	0.825393	NA
Pseudomonas	-6.8789	1.43731e-08	4.67125e-07	-3.10149	0.0106031	0.0270249	-6.12355	5.30575e-07	1.7509e-05	-2.34613	0.0547226	0.107256
Psychrilyobacter	-2.37281	0.576079	NA	0	1	NA	-0.133588	0.974888	NA	0	1	NA
Psychrobacter	-3.28751	6.80154e-05	0.000473678	-5.12787	4.95861e-10	1.4805e-08	-2.25367	0.00715898	0.0262496	-4.09402	1.00203e-06	1.84124e-05
Psychromonas	0	1	1	-5.99223	0.120233	0.196928	0	1	NA	-3.753	0.330473	NA
Pusillimonas	0	1	NA	-1.89809	0.652843	NA	0	1	NA	0.341132	0.935567	NA
Pyrinomonas	3.3767	0.422487	NA	4.63525	0.270875	NA	0	1	NA	0	1	NA
RF39	-4.34043	0.0252894	0.0782769	-6.06342	0.00149357	0.0051173	-2.10119	0.278852	NA	-3.82418	0.0451719	0.0938163
Rhodococcus	0	NA	NA	-2.66377	NA	NA	0	NA	NA	-0.424541	NA	NA
Rhodocytophaga	3.40952	NA	NA	4.66807	NA	NA	0	NA	NA	0	NA	NA
Rhodovarius	4.18562	0.31869	NA	5.44418	0.194647	NA	0	1	NA	0	1	NA
Rikenellaceae_RC9_gut_group	-9.51822	3.46695e-10	3.38027e-08	-9.94243	5.3866e-11	2.2516e-09	-6.00234	4.62324e-05	0.000469437	-6.42656	1.27415e-05	0.000133785
Romboutsia	-5.13518	4.85596e-06	5.26063e-05	-4.0519	0.000309638	0.00140684	-5.22899	3.32753e-05	0.000366028	-4.14571	0.00100041	0.00459562
Roseburia	-5.83813	0.000132391	0.0007593	-5.96116	9.10628e-05	0.000559768	-4.8446	0.00209129	0.0102241	-4.96763	0.00156012	0.00674522
Roseimarinus	0	1	NA	-1.10516	0.794449	NA	0	1	NA	1.13407	0.789197	NA
Roseomonas	0	NA	NA	-3.89974	NA	NA	0	NA	NA	-1.66051	NA	NA
Rothia	2.44474	NA	NA	5.61625	NA	NA	4.16212	NA	NA	7.33363	NA	NA
Ruminiclostridium	0	1	NA	-2.82398	0.501515	NA	0	1	NA	-0.584756	0.889314	NA
Ruminobacter	-7.42306	2.51137e-05	0.00021292	-3.69104	0.0370428	0.0759014	-6.55184	0.000287009	0.00236782	-2.81983	0.120222	0.190028
Ruminococcus	-4.24242	0.0344588	0.099207	-7.40194	0.000190238	0.00104631	-2.65649	0.188662	0.336533	-5.81601	0.00361005	0.0143426
Saccharimonadales	0	1	NA	-4.50327	0.282215	NA	0	1	NA	-2.26404	0.588755	NA
Saccharofermentans	-1.60425	0.706306	NA	-3.02403	0.471422	NA	0.634972	0.881437	NA	-0.784802	0.85174	NA
Saccharopolyspora	0	1	NA	-1.79331	0.671057	NA	0	1	NA	0.445918	0.915897	NA
Salinicoccus	-5.19042	0.00813062	0.0310877	-5.47337	0.00496536	0.0140238	-2.95118	0.132373	NA	-3.23412	0.0969236	0.156569
Salinimicrobium	-2.23983	0.597917	NA	-4.22984	0.312619	NA	-0.000604127	0.999887	NA	-1.99062	0.634646	NA
Salinirepens	-3.32104	0.430761	NA	0	1	NA	-1.08181	0.797448	NA	0	1	NA
Salipaludibacillus	-2.91608	0.490162	NA	0	1	NA	-0.676856	0.872748	NA	0	1	NA
Sanguibacter	0	NA	NA	-2.69062	NA	NA	0	NA	NA	-0.451399	NA	NA
Sarcina	2.91424	0.489868	NA	4.17279	0.322807	NA	0	1	NA	0	1	NA
Simplicimonas	-2.74325	0.516793	NA	0	1	NA	-0.504026	0.905185	NA	0	1	NA
Skermanella	0.310554	0.864169	1	0.610569	0.733573	0.815515	2.03741	0.265353	0.422838	2.33743	0.196022	0.274431
Solibacillus	0	NA	NA	-5.35724	NA	NA	0	NA	NA	-3.11802	NA	NA
Solobacterium	0	1	NA	-2.19726	0.601956	NA	0	1	NA	0.041967	0.992051	NA
Sphingobacterium	-10.4448	2.273e-05	0.00020147	-5.50576	0.0256606	0.0564533	-6.60973	0.00572718	0.0215996	-1.67066	0.485304	0.544577
Sphingobium	7.34358	1.94069e-08	5.40622e-07	8.79381	1.77799e-11	1.858e-09	7.19924	3.66268e-08	2.03544e-06	8.64947	3.78301e-11	1.39026e-09
Sphingomonas	-0.40954	0.804314	0.986423	-1.76992	0.281254	0.367388	1.87723	0.255916	0.417048	0.516844	0.752945	0.779457
Sphingopyxis	0	1	NA	-3.59636	0.391085	NA	0	1	NA	-1.35714	0.746206	NA
Sporosarcina	-3.97347	0.0758752	0.189688	-7.85556	0.000354635	0.00154414	-1.73423	0.43848	0.619951	-5.61632	0.0106616	0.032651
Staphylococcus	4.5473	7.48063e-05	0.000486241	0.42574	0.710216	0.797199	6.27513	4.62599e-08	2.03544e-06	2.15357	0.0601801	0.111981
Stenotrophomonas	7.57994	NA	NA	9.55949	NA	NA	6.93189	NA	NA	8.91144	NA	NA
Steroidobacter	-1.27363	0.667458	NA	0.582403	0.845485	NA	-0.965112	0.748177	NA	0.890917	0.768727	NA
Streptobacillus	0	1	NA	-2.0904	0.619933	NA	0	1	NA	0.148827	0.971833	NA
Streptococcus	-0.791696	0.403039	0.614004	6.28811	3.40783e-11	2.2516e-09	0.380661	0.687658	0.810453	7.46046	3.75177e-15	2.75755e-13
Streptomyces	0.369277	0.777251	0.971564	1.05914	0.415198	0.507464	0.316389	0.814763	0.927144	1.00625	0.454446	0.521903
Succinivibrio	-8.14598	3.26658e-06	3.95017e-05	-5.73974	0.00105995	0.0038865	-6.43729	0.000263483	0.00231865	-4.03106	0.0225078	0.0533652
Syntrophococcus	-1.94908	0.64675	NA	0	1	NA	0.290142	0.94561	NA	0	1	NA
Taibaiella	-3.81853	0.0866819	0.196546	-7.37964	0.000734645	0.00289699	-1.57929	0.478608	0.631763	-5.1404	0.0186817	0.0474545
Tepidimonas	6.21636	NA	NA	24.9747	NA	NA	-15.0773	NA	NA	0	NA	NA
Thermoactinomyces	0	1	NA	-1.43089	0.73537	NA	0	1	NA	0.808339	0.848574	NA
Thermus	5.69556	0.022203	0.0709768	26.0607	2.45616e-23	5.13338e-21	3.22305	0.198527	0.349408	23.5882	3.37618e-19	4.96299e-17
Thiopseudomonas	0	1	NA	-4.80423	0.164888	0.243664	0	1	NA	-2.565	0.458394	NA
Tissierella	-6.55688	0.00018632	0.00100924	-6.05455	0.000553956	0.00222648	-5.68412	0.0015867	0.00910627	-5.18178	0.00396036	0.0153204
TM7a	0	1	1	-5.6185	0.154798	0.239651	0	1	NA	-3.37927	0.392141	NA
Treponema	-7.28231	0.00115716	0.00537252	-8.20966	0.000244266	0.00127629	-5.04307	0.0244408	0.0658407	-5.97042	0.00763787	0.0261109
Trichococcus	0	1	NA	-2.25438	0.59244	NA	0	1	NA	-0.0151577	0.997128	NA
Truepera	0	1	1	-5.79069	0.166348	0.243664	0	1	NA	-3.55147	0.395972	NA
Trueperella	0	1	NA	-1.80149	0.669628	NA	0	1	NA	0.43774	0.917429	NA
Turicella	0	NA	NA	0	NA	NA	5.40157	NA	NA	6.66012	NA	NA
Turicibacter	-4.87585	6.04042e-07	9.81568e-06	-4.40065	6.54546e-06	5.70001e-05	-2.90465	0.00328861	0.0138373	-2.42945	0.0138618	0.0384468
Tyzzerella	-2.24429	0.59718	NA	-4.43538	0.289569	0.375901	-0.00506595	0.999048	NA	-2.19615	0.600007	NA
UCG_002	0	1	1	-6.19526	0.0467602	0.0930751	0	1	NA	-3.95602	0.204174	NA
UCG_004	-1.38161	0.745718	NA	-1.95264	0.643439	NA	0.857612	0.840466	NA	0.286587	0.945834	NA
UCG-005	-4.6236	3.10906e-05	0.00023318	-5.12928	3.71174e-06	3.87876e-05	-6.4275	3.04143e-06	8.02938e-05	-6.93318	4.66723e-07	9.80119e-06
UCG_009	-4.67268	0.0831476	0.1925	-5.82961	0.0296137	0.0620695	-2.43344	0.366865	NA	-3.59037	0.180347	0.257389
UCG_010	-5.24623	0.00895735	0.0327292	-7.58133	0.000150063	0.000847653	-4.22501	0.0383261	0.0936861	-6.56011	0.00124814	0.00555992
Ulvibacter	-2.12709	0.057964	0.152743	-6.20642	2.62677e-08	4.99087e-07	-1.10934	0.336782	0.523003	-5.18867	6.25265e-06	8.35581e-05
vadinBE97	-1.71967	0.686163	NA	-3.45097	0.410661	NA	0.519556	0.902836	NA	-1.21175	0.772668	NA
Veillonella	22.7966	NA	NA	7.90279	NA	NA	0	NA	NA	-29.07	NA	NA
Victivallaceae	0	NA	NA	-5.50579	NA	NA	0	NA	NA	-3.26656	NA	NA
Virgibacillus	-5.33246	NA	NA	0	NA	NA	-3.09323	NA	NA	0	NA	NA
Vulcaniibacterium	3.1835	0.44995	NA	4.44206	0.291815	NA	0	1	NA	0	1	NA
W5053	-0.76268	0.678436	0.90613	-5.65663	0.000815574	0.00315657	0.122346	0.94818	1	-4.7716	0.00599765	0.0217511
WCHB1_41	-3.67755	0.30513	0.472226	-5.4564	0.125242	0.202911	-1.43832	0.688362	NA	-3.21717	0.366017	NA
Weissella	0	NA	NA	-2.88369	NA	NA	0	NA	NA	-0.644459	NA	NA
Xanthomonas	-4.50922	0.282555	NA	0	1	NA	-2.26999	0.588532	NA	0	1	NA
Yersinia	-6.5535	0.0904548	0.202744	0	1	1	-3.61183	0.349736	0.536805	4.11356	0.299521	0.373132

## Sheet: Table_S5
Table S5. Genera detected consistently in Human Breast Milk. A. Relative abundances in human breast milk microbiota (MAMI Database). B. Disease Associations with human gut microbiota (PERYTON Database)
				A. Breast Milk Microbiota (MAMI database)							B. Gut Microbiota (PERYTON database)
N	Genus	Taxonomy ID		Detected in Samples (N)	Detection Rate	MIN	MAX	Relative Abundance (Mean)	Relative Abundance (>0, Mean)		Total Samples (N)	Cases (N)	Controls (N)	Sample Origin	Disease	Relationship
1	Acinetobacter	469		639	0.571046	0.000117938	0.999845	0.0471879	0.0826342		94	52	42	Mucosa brush	Crohn Disease	Increased
	Acinetobacter	469		639	0.571046	0.000117938	0.999845	0.0471879	0.0826342		20	10	10	Stool	Crohn Disease	Increased
	Acinetobacter	469		639	0.571046	0.000117938	0.999845	0.0471879	0.0826342		22	13	9	Colon tissue	Irritable Bowel Syndrome	Decreased
	Acinetobacter	469		639	0.571046	0.000117938	0.999845	0.0471879	0.0826342		22	13	9	Colon tissue	Irritable Bowel Syndrome	Decreased
	Acinetobacter	469		639	0.571046	0.000117938	0.999845	0.0471879	0.0826342		21	13	8	Stool	Irritable Bowel Syndrome	Increased
	Acinetobacter	469		639	0.571046	0.000117938	0.999845	0.0471879	0.0826342		10	5	5	Duodenum aspirates	Irritable Bowel Syndrome	Decreased
2	Anaerococcus	165779		0	0	0	0	0	0		47	29	18	Sigmoid colon tissue	Crohn Disease	Decreased
	Anaerococcus	165779		0	0	0	0	0	0		18	6	12	Stool	Ulcerative Colitis	Increased
	Anaerococcus	165779		0	0	0	0	0	0		1151	126	1025	Stool	Ulcerative Colitis	Increased
3	Bacillus	1386		227	0.20286	8.95e-05	0.975278	0.0084708	0.0417569		26	16	10	Colon mucosa tissue	Crohn Disease	Increased
	Bacillus	1386		227	0.20286	8.95e-05	0.975278	0.0084708	0.0417569		1233	208	1025	Stool	Crohn Disease	Decreased
	Bacillus	1386		227	0.20286	8.95e-05	0.975278	0.0084708	0.0417569		1151	126	1025	Stool	Ulcerative Colitis	Decreased
4	Bacteroides	816		394	0.3521	4.39e-05	0.506438	0.00545278	0.0154864		46	16	30	Stool	Crohn Disease	Increased
	Bacteroides	816		394	0.3521	4.39e-05	0.506438	0.00545278	0.0154864		45	15	30	Stool	Crohn Disease	Increased
	Bacteroides	816		394	0.3521	4.39e-05	0.506438	0.00545278	0.0154864		61	31	30	Stool	Crohn Disease	Increased
	Bacteroides	816		394	0.3521	4.39e-05	0.506438	0.00545278	0.0154864		37	10	27	Stool	Crohn Disease	Decreased
	Bacteroides	816		394	0.3521	4.39e-05	0.506438	0.00545278	0.0154864		33	23	10	Colon mucosa tissue	Crohn Disease	Decreased
	Bacteroides	816		394	0.3521	4.39e-05	0.506438	0.00545278	0.0154864		20	10	10	Stool	Crohn Disease	Decreased
	Bacteroides	816		394	0.3521	4.39e-05	0.506438	0.00545278	0.0154864		642	447	195	Ileum mucosa tissue	Crohn Disease	Decreased
	Bacteroides	816		394	0.3521	4.39e-05	0.506438	0.00545278	0.0154864		40	20	20	Stool	Crohn Disease	Decreased
	Bacteroides	816		394	0.3521	4.39e-05	0.506438	0.00545278	0.0154864		1233	208	1025	Stool	Crohn Disease	Increased
	Bacteroides	816		394	0.3521	4.39e-05	0.506438	0.00545278	0.0154864		22	13	9	Colon tissue	Irritable Bowel Syndrome	Increased
	Bacteroides	816		394	0.3521	4.39e-05	0.506438	0.00545278	0.0154864		21	13	8	Stool	Irritable Bowel Syndrome	Increased
	Bacteroides	816		394	0.3521	4.39e-05	0.506438	0.00545278	0.0154864		22	13	9	Colon tissue	Irritable Bowel Syndrome	Increased
	Bacteroides	816		394	0.3521	4.39e-05	0.506438	0.00545278	0.0154864		77	47	30	Stool	Irritable Bowel Syndrome	Increased
	Bacteroides	816		394	0.3521	4.39e-05	0.506438	0.00545278	0.0154864		41	14	27	Stool	Ulcerative Colitis	Decreased
	Bacteroides	816		394	0.3521	4.39e-05	0.506438	0.00545278	0.0154864		53	34	19	Stool	Ulcerative Colitis	Increased
	Bacteroides	816		394	0.3521	4.39e-05	0.506438	0.00545278	0.0154864		20	12	8	Stool	Ulcerative Colitis	Decreased
	Bacteroides	816		394	0.3521	4.39e-05	0.506438	0.00545278	0.0154864		83	56	27	Mucosa tissue	Ulcerative Colitis	Decreased
	Bacteroides	816		394	0.3521	4.39e-05	0.506438	0.00545278	0.0154864		18	6	12	Stool	Ulcerative Colitis	Increased
	Bacteroides	816		394	0.3521	4.39e-05	0.506438	0.00545278	0.0154864		1151	126	1025	Stool	Ulcerative Colitis	Increased
5	Brevundimonas	41275		247	0.220733	6.31e-05	0.13496	0.0029338	0.0132912		47	29	18	Sigmoid colon tissue	Crohn Disease	Decreased
	Brevundimonas	41275		247	0.220733	6.31e-05	0.13496	0.0029338	0.0132912		22	13	9	Colon tissue	Irritable Bowel Syndrome	Decreased
6	Corynebacterium	1716		801	0.715818	5.53e-05	0.904767	0.0230924	0.0322601		47	29	18	Sigmoid colon tissue	Crohn Disease	Decreased
	Corynebacterium	1716		801	0.715818	5.53e-05	0.904767	0.0230924	0.0322601		1233	208	1025	Stool	Crohn Disease	Decreased
	Corynebacterium	1716		801	0.715818	5.53e-05	0.904767	0.0230924	0.0322601		23	10	13	Colon tissue	Ulcerative Colitis	Increased
	Corynebacterium	1716		801	0.715818	5.53e-05	0.904767	0.0230924	0.0322601		27	14	13	Stool	Ulcerative Colitis	Increased
	Corynebacterium	1716		801	0.715818	5.53e-05	0.904767	0.0230924	0.0322601		1151	126	1025	Stool	Ulcerative Colitis	Decreased
7	Delftia	80865		149	0.133155	3.23e-06	0.249847	0.00139548	0.0104802		50	25	25	Colon mucosa tissue	Constipation	Decreased
	Delftia	80865		149	0.133155	3.23e-06	0.249847	0.00139548	0.0104802		26	6	20	Terminal Ileum mucosa tissue	Crohn Disease	Increased
	Delftia	80865		149	0.133155	3.23e-06	0.249847	0.00139548	0.0104802		22	13	9	Colon tissue	Irritable Bowel Syndrome	Decreased
	Delftia	80865		149	0.133155	3.23e-06	0.249847	0.00139548	0.0104802		22	13	9	Colon tissue	Irritable Bowel Syndrome	Decreased
8	Enterococcus	1350		188	0.168007	4.58e-05	0.595762	0.00362838	0.0215966		33	23	10	Stool	Crohn Disease	Increased
	Enterococcus	1350		188	0.168007	4.58e-05	0.595762	0.00362838	0.0215966		29	10	19	Rectum mucosa tissue	Crohn Disease	Increased
	Enterococcus	1350		188	0.168007	4.58e-05	0.595762	0.00362838	0.0215966		40	21	19	Stool	Crohn Disease	Increased
	Enterococcus	1350		188	0.168007	4.58e-05	0.595762	0.00362838	0.0215966		33	23	10	Colon mucosa tissue	Crohn Disease	Increased
	Enterococcus	1350		188	0.168007	4.58e-05	0.595762	0.00362838	0.0215966		94	52	42	Mucosa brush	Crohn Disease	Increased
	Enterococcus	1350		188	0.168007	4.58e-05	0.595762	0.00362838	0.0215966		27	11	16	Stool	Crohn Disease	Increased
	Enterococcus	1350		188	0.168007	4.58e-05	0.595762	0.00362838	0.0215966		40	20	20	Stool	Crohn Disease	Increased
	Enterococcus	1350		188	0.168007	4.58e-05	0.595762	0.00362838	0.0215966		46	23	23	Stool	Irritable Bowel Syndrome	Present
	Enterococcus	1350		188	0.168007	4.58e-05	0.595762	0.00362838	0.0215966		83	73	10	Stool	Ulcerative Colitis	Increased
	Enterococcus	1350		188	0.168007	4.58e-05	0.595762	0.00362838	0.0215966		24	10	14	Stool	Ulcerative Colitis	Increased
	Enterococcus	1350		188	0.168007	4.58e-05	0.595762	0.00362838	0.0215966		25	11	14	Stool	Ulcerative Colitis	Decreased
	Enterococcus	1350		188	0.168007	4.58e-05	0.595762	0.00362838	0.0215966		53	34	19	Stool	Ulcerative Colitis	Increased
	Enterococcus	1350		188	0.168007	4.58e-05	0.595762	0.00362838	0.0215966		39	23	16	Cecal mucosa tissue	Ulcerative Colitis	Increased
	Enterococcus	1350		188	0.168007	4.58e-05	0.595762	0.00362838	0.0215966		122	80	42	Mucosa brush	Ulcerative Colitis	Decreased
9	Finegoldia	150022		0	0	0	0	0	0		47	29	18	Sigmoid colon tissue	Crohn Disease	Decreased
	Finegoldia	150022		0	0	0	0	0	0		22	13	9	Colon tissue	Irritable Bowel Syndrome	Decreased
	Finegoldia	150022		0	0	0	0	0	0		22	13	9	Colon tissue	Irritable Bowel Syndrome	Decreased
10	Gemella	1378		689	0.615728	4.15e-05	0.86598	0.0182523	0.0296435		45	21	24	Saliva	Crohn Disease	Decreased
	Gemella	1378		689	0.615728	4.15e-05	0.86598	0.0182523	0.0296435		107	65	42	Colon/Ileum mucosa tissue	Crohn Disease	Increased
	Gemella	1378		689	0.615728	4.15e-05	0.86598	0.0182523	0.0296435		43	20	23	Stool	Crohn Disease	Increased
	Gemella	1378		689	0.615728	4.15e-05	0.86598	0.0182523	0.0296435		22	13	9	Colon tissue	Irritable Bowel Syndrome	Increased
	Gemella	1378		689	0.615728	4.15e-05	0.86598	0.0182523	0.0296435		10	5	5	Colon tissue	Irritable Bowel Syndrome	Increased
	Gemella	1378		689	0.615728	4.15e-05	0.86598	0.0182523	0.0296435		42	19	23	Stool	Ulcerative Colitis	Increased
	Gemella	1378		689	0.615728	4.15e-05	0.86598	0.0182523	0.0296435		55	25	30	Stool	Ulcerative Colitis	Increased
11	Lactobacillus	1578		350	0.312779	7.75e-05	0.877228	0.00569055	0.0181935		33	23	10	Stool	Crohn Disease	Increased
	Lactobacillus	1578		350	0.312779	7.75e-05	0.877228	0.00569055	0.0181935		52	17	35	Stool	Crohn Disease	Increased
	Lactobacillus	1578		350	0.312779	7.75e-05	0.877228	0.00569055	0.0181935		26	16	10	Colon mucosa tissue	Crohn Disease	Increased
	Lactobacillus	1578		350	0.312779	7.75e-05	0.877228	0.00569055	0.0181935		40	20	20	Stool	Crohn Disease	Increased
	Lactobacillus	1578		350	0.312779	7.75e-05	0.877228	0.00569055	0.0181935		20	10	10	Stool	Crohn Disease	Decreased
	Lactobacillus	1578		350	0.312779	7.75e-05	0.877228	0.00569055	0.0181935		19	13	6	Stool	Diarrhea	Decreased
	Lactobacillus	1578		350	0.312779	7.75e-05	0.877228	0.00569055	0.0181935		19	13	6	Stool	Diarrhea	Decreased
	Lactobacillus	1578		350	0.312779	7.75e-05	0.877228	0.00569055	0.0181935		19	13	6	Stool	Diarrhea	Decreased
	Lactobacillus	1578		350	0.312779	7.75e-05	0.877228	0.00569055	0.0181935		19	13	6	Stool	Diarrhea	Decreased
	Lactobacillus	1578		350	0.312779	7.75e-05	0.877228	0.00569055	0.0181935		26	14	12	Stool	Irritable Bowel Syndrome	Decreased
	Lactobacillus	1578		350	0.312779	7.75e-05	0.877228	0.00569055	0.0181935		76	56	20	Stool	Irritable Bowel Syndrome	Increased
	Lactobacillus	1578		350	0.312779	7.75e-05	0.877228	0.00569055	0.0181935		83	73	10	Stool	Ulcerative Colitis	Increased
	Lactobacillus	1578		350	0.312779	7.75e-05	0.877228	0.00569055	0.0181935		62	32	30	Colon mucosa tissue	Ulcerative Colitis	Increased
	Lactobacillus	1578		350	0.312779	7.75e-05	0.877228	0.00569055	0.0181935		20	12	8	Stool	Ulcerative Colitis	Decreased
	Lactobacillus	1578		350	0.312779	7.75e-05	0.877228	0.00569055	0.0181935		51	17	34	Stool	Ulcerative Colitis	Increased
	Lactobacillus	1578		350	0.312779	7.75e-05	0.877228	0.00569055	0.0181935		122	80	42	Mucosa brush	Ulcerative Colitis	Increased
12	Methanobrevibacter	2172		11	0.00983021	0.000218824	0.013919	2.81644e-05	0.00286508		94	52	42	Mucosa brush	Crohn Disease	Decreased
	Methanobrevibacter	2172		11	0.00983021	0.000218824	0.013919	2.81644e-05	0.00286508		1233	208	1025	Stool	Crohn Disease	Decreased
	Methanobrevibacter	2172		11	0.00983021	0.000218824	0.013919	2.81644e-05	0.00286508		122	80	42	Mucosa brush	Ulcerative Colitis	Decreased
	Methanobrevibacter	2172		11	0.00983021	0.000218824	0.013919	2.81644e-05	0.00286508		1151	126	1025	Stool	Ulcerative Colitis	Decreased
13	Polaromonas	52972		10	0.00893655	8.2e-05	0.01109	1.71731e-05	0.00192167		null	null	null	Colon mucosa tissue	Crohn Disease	Decreased
14	Prevotella	838		409	0.365505	3.36e-05	0.187128	0.00378301	0.0103501		22	8	14	Stool	Constipation	Decreased
	Prevotella	838		409	0.365505	3.36e-05	0.187128	0.00378301	0.0103501		45	21	24	Saliva	Crohn Disease	Increased
	Prevotella	838		409	0.365505	3.36e-05	0.187128	0.00378301	0.0103501		29	10	19	Rectum mucosa tissue	Crohn Disease	Decreased
	Prevotella	838		409	0.365505	3.36e-05	0.187128	0.00378301	0.0103501		26	6	20	Terminal Ileum mucosa tissue	Crohn Disease	Decreased
	Prevotella	838		409	0.365505	3.36e-05	0.187128	0.00378301	0.0103501		24	8	16	Cecal mucosa tissue	Crohn Disease	Decreased
	Prevotella	838		409	0.365505	3.36e-05	0.187128	0.00378301	0.0103501		94	52	42	Mucosa brush	Crohn Disease	Decreased
	Prevotella	838		409	0.365505	3.36e-05	0.187128	0.00378301	0.0103501		199	145	54	Stool	Diarrhea	Increased
	Prevotella	838		409	0.365505	3.36e-05	0.187128	0.00378301	0.0103501		22	13	9	Colon tissue	Irritable Bowel Syndrome	Decreased
	Prevotella	838		409	0.365505	3.36e-05	0.187128	0.00378301	0.0103501		22	13	9	Colon tissue	Irritable Bowel Syndrome	Decreased
	Prevotella	838		409	0.365505	3.36e-05	0.187128	0.00378301	0.0103501		21	13	8	Stool	Irritable Bowel Syndrome	Decreased
	Prevotella	838		409	0.365505	3.36e-05	0.187128	0.00378301	0.0103501		51	16	35	Stool	Ulcerative Colitis	Decreased
	Prevotella	838		409	0.365505	3.36e-05	0.187128	0.00378301	0.0103501		38	14	24	Saliva	Ulcerative Colitis	Increased
	Prevotella	838		409	0.365505	3.36e-05	0.187128	0.00378301	0.0103501		41	22	19	Rectum mucosa tissue	Ulcerative Colitis	Decreased
	Prevotella	838		409	0.365505	3.36e-05	0.187128	0.00378301	0.0103501		39	23	16	Cecal mucosa tissue	Ulcerative Colitis	Decreased
	Prevotella	838		409	0.365505	3.36e-05	0.187128	0.00378301	0.0103501		83	56	27	Mucosa tissue	Ulcerative Colitis	Decreased
	Prevotella	838		409	0.365505	3.36e-05	0.187128	0.00378301	0.0103501		122	80	42	Mucosa brush	Ulcerative Colitis	Decreased
	Prevotella	838		409	0.365505	3.36e-05	0.187128	0.00378301	0.0103501		28	14	14	Colon/Rectum mucosa tissue	Ulcerative Colitis	Decreased
	Prevotella	838		409	0.365505	3.36e-05	0.187128	0.00378301	0.0103501		27	14	13	Stool	Ulcerative Colitis	Decreased
	Prevotella	838		409	0.365505	3.36e-05	0.187128	0.00378301	0.0103501		19	12	7	Colon mucosa tissue	Ulcerative Colitis	Decreased
15	Pseudomonas	286		897	0.801609	9.54e-05	0.996811	0.0900285	0.11231		33	23	10	Colon mucosa tissue	Crohn Disease	Increased
	Pseudomonas	286		897	0.801609	9.54e-05	0.996811	0.0900285	0.11231		94	52	42	Mucosa brush	Crohn Disease	Decreased
	Pseudomonas	286		897	0.801609	9.54e-05	0.996811	0.0900285	0.11231		22	13	9	Colon tissue	Irritable Bowel Syndrome	Increased
	Pseudomonas	286		897	0.801609	9.54e-05	0.996811	0.0900285	0.11231		22	13	9	Colon tissue	Irritable Bowel Syndrome	Increased
	Pseudomonas	286		897	0.801609	9.54e-05	0.996811	0.0900285	0.11231		77	36	41	Stool	Irritable Bowel Syndrome	Decreased
	Pseudomonas	286		897	0.801609	9.54e-05	0.996811	0.0900285	0.11231		53	26	27	Mucosa tissue	Ulcerative Colitis	Increased
	Pseudomonas	286		897	0.801609	9.54e-05	0.996811	0.0900285	0.11231		83	56	27	Mucosa tissue	Ulcerative Colitis	Increased
	Pseudomonas	286		897	0.801609	9.54e-05	0.996811	0.0900285	0.11231		122	80	42	Mucosa brush	Ulcerative Colitis	Decreased
	Pseudomonas	286		897	0.801609	9.54e-05	0.996811	0.0900285	0.11231		19	12	7	Colon mucosa tissue	Ulcerative Colitis	Increased
16	Psychrobacter	497		43	0.0384272	4.68e-05	0.00709849	3.21084e-05	0.000835565		20	10	10	Stool	Crohn Disease	Increased
17	Romboutsia	1501226		0	0	0	0	0	0		43	20	23	Stool	Crohn Disease	Decreased
18	Rothia	32207		758	0.677391	4.64e-05	0.365087	0.0237646	0.0350826		642	447	195	Ileum mucosa tissue	Crohn Disease	Increased
	Rothia	32207		758	0.677391	4.64e-05	0.365087	0.0237646	0.0350826		43	20	23	Stool	Crohn Disease	Increased
	Rothia	32207		758	0.677391	4.64e-05	0.365087	0.0237646	0.0350826		1206	181	1025	Stool	Irritable Bowel Syndrome	Increased
	Rothia	32207		758	0.677391	4.64e-05	0.365087	0.0237646	0.0350826		53	23	30	Stool	Ulcerative Colitis	Increased
19	Sphingomonas	13687		310	0.277033	0.000110125	0.40616	0.00249509	0.00900648		33	23	10	Colon mucosa tissue	Crohn Disease	Increased
	Sphingomonas	13687		310	0.277033	0.000110125	0.40616	0.00249509	0.00900648		26	16	10	Colon mucosa tissue	Crohn Disease	Increased
	Sphingomonas	13687		310	0.277033	0.000110125	0.40616	0.00249509	0.00900648		22	13	9	Colon tissue	Irritable Bowel Syndrome	Decreased
20	Staphylococcus	1279		1029	0.919571	0.000192728	0.996314	0.166135	0.180666		642	447	195	Ileum mucosa tissue	Crohn Disease	Increased
	Staphylococcus	1279		1029	0.919571	0.000192728	0.996314	0.166135	0.180666		32	16	16	Colon mucosa tissue	Irritable Bowel Syndrome	Absent
21	Stenotrophomonas	40323		283	0.252904	2.98e-05	0.997658	0.0036297	0.014352		47	29	18	Sigmoid colon tissue	Crohn Disease	Decreased
	Stenotrophomonas	40323		283	0.252904	2.98e-05	0.997658	0.0036297	0.014352		94	52	42	Mucosa brush	Crohn Disease	Increased
	Stenotrophomonas	40323		283	0.252904	2.98e-05	0.997658	0.0036297	0.014352		19	12	7	Colon mucosa tissue	Ulcerative Colitis	Increased
22	Streptococcus	1301		1074	0.959786	0.000173935	0.974484	0.236792	0.246714		106	53	53	Stool	Constipation	Increased
	Streptococcus	1301		1074	0.959786	0.000173935	0.974484	0.236792	0.246714		45	21	24	Saliva	Crohn Disease	Decreased
	Streptococcus	1301		1074	0.959786	0.000173935	0.974484	0.236792	0.246714		40	21	19	Stool	Crohn Disease	Increased
	Streptococcus	1301		1074	0.959786	0.000173935	0.974484	0.236792	0.246714		27	11	16	Stool	Crohn Disease	Increased
	Streptococcus	1301		1074	0.959786	0.000173935	0.974484	0.236792	0.246714		20	10	10	Stool	Crohn Disease	Decreased
	Streptococcus	1301		1074	0.959786	0.000173935	0.974484	0.236792	0.246714		43	20	23	Stool	Crohn Disease	Increased
	Streptococcus	1301		1074	0.959786	0.000173935	0.974484	0.236792	0.246714		22	13	9	Colon tissue	Irritable Bowel Syndrome	Decreased
	Streptococcus	1301		1074	0.959786	0.000173935	0.974484	0.236792	0.246714		22	13	9	Colon tissue	Irritable Bowel Syndrome	Increased
	Streptococcus	1301		1074	0.959786	0.000173935	0.974484	0.236792	0.246714		51	16	35	Stool	Ulcerative Colitis	Decreased
	Streptococcus	1301		1074	0.959786	0.000173935	0.974484	0.236792	0.246714		38	14	24	Saliva	Ulcerative Colitis	Decreased
	Streptococcus	1301		1074	0.959786	0.000173935	0.974484	0.236792	0.246714		67	33	34	Stool	Ulcerative Colitis	Increased
	Streptococcus	1301		1074	0.959786	0.000173935	0.974484	0.236792	0.246714		40	16	24	Saliva	Ulcerative Colitis	Decreased
	Streptococcus	1301		1074	0.959786	0.000173935	0.974484	0.236792	0.246714		42	19	23	Stool	Ulcerative Colitis	Increased
23	Streptomyces	1883		7	0.00625559	0.000127489	0.0187416	2.75189e-05	0.0043991		1233	208	1025	Stool	Crohn Disease	Decreased
24	Turicibacter	191303		27	0.0241287	5.44e-05	0.00996898	3.63e-05	0.00150444		29	10	19	Rectum mucosa tissue	Crohn Disease	Decreased
	Turicibacter	191303		27	0.0241287	5.44e-05	0.00996898	3.63e-05	0.00150444		642	447	195	Ileum mucosa tissue	Crohn Disease	Decreased
	Turicibacter	191303		27	0.0241287	5.44e-05	0.00996898	3.63e-05	0.00150444		27	11	16	Stool	Crohn Disease	Decreased
	Turicibacter	191303		27	0.0241287	5.44e-05	0.00996898	3.63e-05	0.00150444		40	20	20	Stool	Crohn Disease	Decreased
	Turicibacter	191303		27	0.0241287	5.44e-05	0.00996898	3.63e-05	0.00150444		20	10	10	Stool	Crohn Disease	Decreased
	Turicibacter	191303		27	0.0241287	5.44e-05	0.00996898	3.63e-05	0.00150444		43	20	23	Stool	Crohn Disease	Decreased
	Turicibacter	191303		27	0.0241287	5.44e-05	0.00996898	3.63e-05	0.00150444		21	13	8	Stool	Irritable Bowel Syndrome	Increased
	Turicibacter	191303		27	0.0241287	5.44e-05	0.00996898	3.63e-05	0.00150444		41	22	19	Rectum mucosa tissue	Ulcerative Colitis	Decreased
	Turicibacter	191303		27	0.0241287	5.44e-05	0.00996898	3.63e-05	0.00150444		53	23	30	Stool	Ulcerative Colitis	Increased
25	Allorhizobium	78526		188	0.168007	4.04e-06	0.676393	0.00504523	0.0300298		NA	NA	NA	NA	NA	NA
26	Atopostipes	292480		NA	NA	NA	NA	NA	NA		NA	NA	NA	NA	NA	NA
27	Brachybacterium	43668		185	0.165326	4.82e-05	0.0457105	0.000396433	0.00239788		NA	NA	NA	NA	NA	NA
28	Carnobacterium	2747		2	0.00178731	0.000107859	0.000180547	2.57735e-07	0.000144203		NA	NA	NA	NA	NA	NA
29	Chitinophaga	79328		NA	NA	NA	NA	NA	NA		NA	NA	NA	NA	NA	NA
30	Facklamia	66831		10	0.00893655	0.000136691	0.00196183	8.35257e-06	0.000934652		NA	NA	NA	NA	NA	NA
31	Halomonas	2745		102	0.0911528	4.71e-05	0.254576	0.00155558	0.0170656		NA	NA	NA	NA	NA	NA
32	Jeotgalicoccus	227979		NA	NA	NA	NA	NA	NA		NA	NA	NA	NA	NA	NA
33	Kocuria	57493		156	0.13941	0.00010879	0.187054	0.00134545	0.00965104		NA	NA	NA	NA	NA	NA
34	Massilia	149698		146	0.130474	9.95e-05	0.115671	0.00139292	0.0106759		NA	NA	NA	NA	NA	NA
35	Microbacterium	33882		49	0.0437891	8.42e-05	0.0944816	0.000150381	0.00343422		NA	NA	NA	NA	NA	NA
36	Micrococcus	1269		214	0.191242	4.53e-05	0.228642	0.00108773	0.00568772		NA	NA	NA	NA	NA	NA
37	Sphingobium	165695		114	0.101877	6.44e-05	0.798145	0.00103728	0.0101817		NA	NA	NA	NA	NA	NA
38	UCG-005	3068309		44	0.0393208	6.37e-05	0.00788455	5.81491e-05	0.00147884		NA	NA	NA	NA	NA	NA
39	Ulvibacter	237444		NA	NA	NA	NA	NA	NA		NA	NA	NA	NA	NA	NA
